# Supplementary material for: PTPN2 inhibition unleashes response to STING agonism in head and neck squamous cell cancer
Source: Nat Commun. 2026 May 2;17:5958. doi: 10.1038/s41467-026-72372-1 (PMC13342608; doi:10.1038/s41467-026-72372-1)
Supplement: Supplementary file 4 — Source data [file 41467_2026_72372_MOESM4_ESM.xlsx]

## Sheet: Fig.1
Fig.1a
Fig.1b	IFN-b (pg/mL)
		PBS	PBS	PBS	ADU (4H)	ADU (4H)	ADU (4H)	ADU (24H)	ADU (24H)	ADU (24H)
	HSC-2	0.41589	1.6	0	8.03826	11.17	9.31371	5.94286	9.405	6.7628
	HeLa	2.2987	0	0.749936	2.14686	2.268	2.2987	3.60453	0.325	2.35944
	H196	3.93858	5.184	4.84962	71.3555	66.98	74.696	477.588	488.5	494.382
Fig.1c	CXCL10 (pg/mL)
		PBS	PBS	PBS	PBS	PBS	ADU (24H)	ADU (24H)	ADU (24H)	ADU (24H)	ADU (24H)
	BICR-56	32.1368	30.6974	25.0797	24.5624	22.9781	28.6888	29.2914	38.8208	38.7885	38.7561
	CAL-33	31.5677	29.7266	22.4608	21.1029	25.7263	29.6931	30.1283	24.7887	24.3037	23.5278
	HSC-4	64.2393	60.4901	19.7126	19.7449	19.6479	58.7159	51.184	19.9066	19.4539	20.4562
	SCC-4	33.7436	33.1745	22.1698	20.6179	21.2322	36.6894	31.9025	21.8142	21.9758	21.1352
	SCC-9	43.5852	42.1123	24.2714	25.1767	23.9804	55.8036	45.6272	25.7263	24.724	25.0474
	SCC-25	282.128	310.247	28.2806	31.0288	29.6062	203.663	164.631	56.7004	55.4071	58.608
	SNU-899	109.598	65.913	46.7745	46.4511	47.9708	69.8296	66.616	43.7676	44.1556	40.2757
	SNU-1041	33.7101	27.9859	24.7564	24.2714	26.3406	28.3876	28.9232	48.0031	48.1647	46.8715
	UMSCC-14A	83.8891	69.6957	81.0141	91.328	84.4412	73.7797	60.0549	88.8061	98.2147	95.8544
	YD8	30.1618	32.1368	33.5183	29.0889	33.9063	33.3084	30.1283	30.1882	33.9387	33.583
Fig.1d	IFN-b (pg/mL)
		PBS	PBS	PBS	PBS	PBS	ADU (24H)	ADU (24H)	ADU (24H)	ADU (24H)	ADU (24H)
	BICR-56	32.9698	29.6283	19.2019	19.7241	18.2881	31.601	37.2775	19.7567	18.7124	16.3951
	CAL-33	32.4867	29.3867	20.0505	16.493	19.0387	29.7491	39.532	16.7868	16.5583	16.95
	HSC-4	32.5672	32.6075	20.0178	16.4604	16.852	31.601	31.8023	17.4069	16.5583	16.8194
	SCC-4	32.1244	35.4659	16.6562	16.5583	16.6562	31.762	29.7088	17.6353	17.5048	18.2881
	SCC-9	32.2451	37.4385	19.8873	16.6236	16.493	32.5269	30.9568	17.0805	16.5257	16.7215
	SCC-25	33.4126	31.3997	17.3742	16.3299	16.6236	31.8828	42.3099	17.2763	19.1693	17.1131
	SNU-899	29.7893	29.3465	16.7868	16.4604	16.8847	33.2113	36.5528	21.0296	17.0479	16.9173
	SNU-1041	32.0036	30.514	19.2672	17.309	18.8103	31.8828	30.3932	18.7776	18.6797	18.8103
	UMSCC-14A	32.3256	33.4932	16.9826	16.493	19.6588	31.3192	34.0165	19.7567	19.6915	20.9969
Fig.1e	% of dead cells
		PBS	PBS	PBS	ADU (72H)	ADU (72H)	ADU (72H)
	BICR-56	14.9	14.7	15.4	5.7	5.4	5.5
	CAL-33	5.8	5.5	5.5	4.6	4.6	4.4
	HSC-2	21.4	21.1	21.1	13.2	13.7	14.1
	HSC-4	1.9	2	1.8	1.8	3	2.3
	SCC-4	5.4	5.6	5.7	2.2	2.1	2.6
	SCC-9	15.6	14.3	16.5	12.4	13.3	14.5
	SCC-25	11.2	10.9	13	8.4	9.2	9.2
	SNU-899	19.7	19.4	22.8	19.7	22.6	26.9
	SNU-1041	6.4	4.4	4.4	7.2	6.8	6.2
	UMSCC-14A	17.9	17.5	18.6	20	20.2	20.6
	YD8	3.8	4.1	3.8	4.5	5.2	4.9
Fig.1f
Fig.1g
Fig.1h	CXCL10 (pg/mL)
		Ctrl	Ctrl	Ctrl	STING overexpression	STING overexpression	STING overexpression
	PBS	85.3267	82.4185	70.5902	218.514	202.072	191.95
	ADU-S100	213.621	211.859	191.754	733.509	714.466	659.603

## Sheet: Fig.2
Fig.2b
		HNSCC-1	HNSCC-1	HNSCC-1		HNSCC-2	HNSCC-2	HNSCC-2		HNSCC-3	HNSCC-3	HNSCC-3		HNSCC-4	HNSCC-4	HNSCC-4		HNSCC-5	HNSCC-5	HNSCC-5		HNSCC-6	HNSCC-6	HNSCC-6		HNSCC-7	HNSCC-7	HNSCC-7
	TNF-α	0	-1.26885			7.79619	8.62976	8.07918		1.87421				2.2752	-0.329231			6.17394	8.7241			4.93808	5.12135	5.08222		6.40208	6.67899	5.56032
	CCL5	5.71169	0.0677615			0.959056	2.14165	3.41961		2.63721				-0.781701	-2.48339			6.83499	1.83346			6.97515	7.10437	9.46794		7.88293	7.59087	7.58593
	CXCL10	3.38932	0.399693			3.65169	3.03455	3.59306		0.587061				2.24914	-1.04434			4.21764	5.84297			2.08282	2.33232	1.89554		5.00741	5.02242	4.53029
	VEGF	2.60702	-1.65917			3.68106	3.21155	3.85134		0.536263				1.55063	-1.74823			4.47889	5.97684			0	-0.349029	-0.65581		0.0941905	1.32016	1.16876
	IL-17A	2.57955	-1.05395			1.37712	0.999474	2.00352		0.265041				1.19015	-2.84257			3.54881	3.54063			-0.762624	-0.0832236	-0.666968		2.74562	2.92146	2.79507
	IFN-γ	0	0			-0.563221	-0.0493277	-0.0424353		0				0	0			0.0848889	0			0	0	0		-0.174874	0.773115	-0.977039
	CCL2	1.33226	-1.48997			-0.451546	0	0.18632		0.221584				0.115881	-1.10842			0.108882	-0.169925			0.119897	0.363812	0.81208		0.200375	0.188471	-0.0699299
	CCL3	0.710955	-1.34129			1.30444	1.8559	1.16487		1.42198				-0.310543	-1.3901			1.32561	1.02699			0.492239	0.379965	0.165402		0.713778	1.06789	0.562191
	CCL4	0.576029	0			0.487115	0	0.128065		-0.0339473				-0.129768	-0.494264			0.551642	0.294183			0.379237	0.202044	0.350907		0.840343	0.619833	0.50472
	CCL11	3.91272	-3.77324			0	-1.99211	0		0.598289				-0.650074	-2.33685			0	0			3.53001	0	0		0	0	0
	IFN-α2	-1.50529	-1.61			0.56107	2.11986	1.10974		-1.31741				1.24119	-2.07939			-2.57771	2.76637			1.43303	1.00049	0.365024		1.77815	1.50633	1.16325
	IL-1RA	0.719211	0			0.431008	0.284857	0.350186		0.121868				0.331206	-0.715962			0.485427	1.17678			0.637276	0.56633	0.502201		1.09194	1.00634	0.862877
	IL-1α	0	0			-0.236191	-0.591668	-0.0574632		0.344946				0	-0.281286			0.494895	0.456378			0.449703	0.441127	0.693139		0.863481	0.66082	0.981448
	IL-1β	0.335069	-1.31747			0.0911027	0.867746	-0.10572		0.478564				0.13133	-0.505449			0.194802	2.23764			-2.06034	-0.442229	-0.47219		-1.36329	0.642872	-1.39169
	IL-2	0.581774	-0.612977			0.605904	-1.15426	-3.3859		-0.666343				0.117184	-0.784662			-1.70111	0.293901			0.029504	0	-0.348454		-0.284729	-1.08284	-1.12871
	IL-3	-0.0146032	-1.35533			0.188156	0.272836	0.385818		-0.0807079				0.108624	-0.711504			-0.327388	0.229544			0.004291	0.167447	0.0202914		0.122126	0.0904586	0.285386
	IL-4	1.90278	0			0.0343738	0.0949707	-0.0383919		0.0518708				0.348881	-1.52513			0.0346599	0.0861199			0.191091	0.242474	0.706585		0.251963	0.138305	0.0764702
	IL-5	4.92874	-3.34877			0	0.501287	-1.46776		0				-0.677179	-3.04638			2.69646	0.817252			0.414945	-0.464902	0.63585		0	0	0
	IL-6	2.31207	-2.92813			0.296842	0.187676	-0.419406		-0.79892				0.223578	-1.29283			-0.806116	2.59397			-1.73839	-0.814134	-0.760043		1.65662	2.43097	0.294256
	IL-7	0.883858	-0.48089			0.399124	0.121769	0.352714		0.13245				-0.360043	-0.965512			1.1088	0.455499			0.923869	0.695309	0.461448		1.45413	1.43223	1.03297
	IL-8	0	0			0	0	0		0				0	0			1.16653	0			0	0	0		0.841201	0	0.530179
	IL-10	0.431787	-1.04569			-1.368	-1.09834	-2.73527		-1.51507				0.200547	-0.88337			-0.0518265	-0.903493			-2.07415	-1.81579	-2.89849		0.646805	0.469526	-0.861264
	IL-13	0	0			0	0	0		0				0	-1.86331			0	0			0	0	0		0	0	0
	IL-15	0	0			-0.0871107	0	0		0				0	0			0	0			0	0	0		0.381731	0.1532	0.141219
	IL-12p40	0	-3.51428			0	0	0		0				0.245575	-1.71523			0	0			0.49119	-0.128311	1.40919		0	0	0
	IL-12p70	-0.284716	-1.04028			0.259538	0.580335	-0.918182		-0.726953				1.43565	-0.266761			-1.56935	1.64288			-0.684356	-0.0820302	-1.99458		0.262772	-0.0310098	-0.829222
	TNF-β	2.8191	-2.70065			-1.95747	-0.754754	-3.0768		-0.791474				-0.168643	-4.66594			-1.41161	-1.82934			0.0769053	-1.09503	-1.19364		0.841885	0.61994	-0.358174
	G-CSF	0.901182	-1.29745			1.45125	0.679638	0.814463		-0.0954409				0.749869	-0.623881			1.88064	1.70063			0.508189	0.300113	0.690035		0.950535	1.34648	1.08537
Fig.2c
	TNF-α				CCL-5				CXCL-10				IFNb
		PBS	ADU-S100			PBS	ADU-S100			PBS	ADU-S100			PBS	ADU-S100
	HNSCC-1	11.855	74.44		HNSCC-1	2935	5586.5		HNSCC-1	34.705	1012.46		HNSCC-1
	HNSCC-2	79.16	893.78		HNSCC-2	232.677	64676.8		HNSCC-2	1278.5	5027.33		HNSCC-2
	HNSCC-3	84.71	127.25		HNSCC-3	38.14	237.28		HNSCC-3	38.14	237.28		HNSCC-3
	HNSCC-4	48.345	82.44		HNSCC-4	172.325	415.6		HNSCC-4	1104.16	361.48		HNSCC-4
	HNSCC-5	16.985	551.88		HNSCC-5	57.565	13992.7		HNSCC-5	626.66	34240.6		HNSCC-5
	HNSCC-6	290.427	1245.86		HNSCC-6	1353.67	44350.1		HNSCC-6	214.18	70407.9		HNSCC-6
	HNSCC-7	67.1533	1970		HNSCC-7	873.627	62377.9		HNSCC-7	119.53	24318.4		HNSCC-7
	HNSCC-8	22.8767	407.23		HNSCC-8	671.127	1761		HNSCC-8	199.577	159.52		HNSCC-8	31.3621	180.31
	HNSCC-9	425.433	2097.67		HNSCC-9	7722.33	12236		HNSCC-9	19629	8565		HNSCC-9	30.5862	46.3793
	HNSCC-10	21.36	279.98		HNSCC-10	38.86	1582.33		HNSCC-10	76.46	701.593		HNSCC-10	30.7126	710.023
	HNSCC-11	536.637	4463		HNSCC-11	757.34	12072		HNSCC-11	2894.67	9007.67		HNSCC-11	44.4242	758.576
	HNSCC-12	148.165	1154.62		HNSCC-12	69.82	11923.5		HNSCC-12	38.08	8050		HNSCC-12	57.0513	757.897
	HNSCC-13	323.423	2122.33		HNSCC-13	432.507	6486		HNSCC-13	1279.18	11080.7		HNSCC-13	29.3889	214.556
	HNSCC-14	428.73	1758.94		HNSCC-14	2317.56	12395.3		HNSCC-14	946.42	11085		HNSCC-14	31	2320.28
Fig.2d
	T cell	NK cell	myeloid cell
	49.7	5.42	27.9
	35.1	8.06	33.6
	42.8	10.4	11.9
Fig.2e
		PBS	PBS	PBS	ADU	ADU	ADU
	CD45-	35.4665	36.5734	34.4924	34.8466	36.0863	35.2893
	CD45+	40.5139	41.2223	40.5582	88.819	91.8298	94.3093

## Sheet: Fig.3
Fig.3c
Fig.3d
Fig.3e	qPCR of STING
		PBS	PBS	PBS	AC484	AC484	AC484	IFNg	IFNg	IFNg	AC484/IFNg	AC484/IFNg	AC484/IFNg
	4 hours	1	1.12374	1.03138	1.38713	1.1815	1.84512	1.9153	1.81133	2.06386	5.35022	5.01397	6.91433
	8 hours	1.19485	0.994636	1.29739	1.56094	1.37806	2.26356	2.08384	2.05621	2.17712	9.74376	8.86984	9.85678
	12 hours	0.941435	1.07159	0.98537	0.742244	0.670298	0.8077	1.91227	2.15693	2.00809	19.0168	20.6614	18.4143
	24 hours	0.815192	0.939049	0.951194	0.905706	0.83228	0.932235	1.63554	1.53133	1.47425	18.143	20.4699	27.3187
	48 hours	0.579949	0.637287	0.700734	1.00376	1.28914	1.16486	0.906439	0.888723	0.904537	7.47888	8.31847	7.10482
Fig.3f
Fig.3g	qPCR of STING
			PBS	PBS	PBS	AC484	AC484	AC484	IFNg	IFNg	IFNg	AC484/IFNg	AC484/IFNg	AC484/IFNg
	Scramble	4 hours	2.57036	2.54624	3.13355	3.1377	3.76015	4.81036	4.24289	2.71082	3.45645	9.60347	3.37524	9.87123
	Scramble	24 hours	2.05043	2.01094	1.74885	4.16916	4.32411	3.55614	4.10953	3.25899	2.9855	46.2552	26.8481	39.4454
	Scramble	48 hours	1.51956	0.99979	1.88584	9.84711	8.95517	9.8727	1.20564	1.30822	1.05766	34.0871	36.2612	36.5657
	STAT1 sg	4 hours	4.51503	5.34123	4.20393	4.27893	4.43104	5.09985	6.30435	5.35808	5.8826	5.76936	3.77206	4.18691
	STAT1 sg	24 hours	2.42245	2.36332	3.64037	5.64639	6.42092	5.6694	0.491666	3.59413	3.71994	8.50899	7.35083	6.46036
	STAT1 sg	48 hours	3.32822	3.87981	5.08595	9.01875	9.26591	8.51303	4.12231	3.87595	3.53397	9.78831	9.24385	9.4779
Fig.3i
	PBS	AC484	IFNg	AC484/IFNg
	4.33515	6.46436	1.37432	43.8837
	2.74689	5.02809	11.7108	67.8924
	1	1.12888	8.49258	141.385
	1.85714		1.09246	81.7806
Fig.3j

## Sheet: Fig.3a
PRAD	THYM	PCPG	CESC	BLCA	UCEC	UVM	OV	SARC	KICH	KIRP	GBM	PAAD	SKCM	HNSC	LGG	BRCA	TGCT	KIRC	COAD	MESO	LUSC	STAD	LUAD	LIHC	CHOL	ESCA	THCA	UCS
10.0509	9.29754	8.408	6.71031	7.55396	8.9309	9.01898		9.32545	8.4976	9.17437		8.84856	10.1974	9.43978	8.7675	8.74031	8.93804	8.73751	7.64839	8.90728	7.06456	8.75225	7.34841	8.98544	8.35682	8.67984	7.51471	7.82272
10.3325	10.0564	9.04285	8.85849	9.34749	8.59195	9.54171		9.47643	9.32314	8.97843		9.09115	9.09673	7.90543	9.13424	8.66988	8.37315	8.74473		9.24031	8.83164	7.87957	7.46936	7.69509	7.17213	7.80652	8.0554	7.20188
10.0339	10.7288	8.73386	8.87318	9.28557	8.12702	8.03192		9.09118	7.93258	8.9014	7.89916	9.45321	9.13248	7.80952	9.35553	9.70004	8.85635	8.2327	9.01054	7.9459	5.98064	8.22929	7.69815	8.34654	8.69614	8.02852	7.61639	6.78233
9.76274	10.1599	9.3816	8.34154	8.91268	9.70883	9.35954		10.096	8.4196	8.7813	8.45691	8.47655	9.00857	8.27341	8.08676	9.41792	8.77404	8.26261	8.20932	8.78918	8.6013	8.82939	8.46395	8.97655	8.98176	7.0567	7.882	8.12912
11.237	9.52404	9.10014	9.65855	8.86622	9.72266	8.38686		8.83929	10.6358	10.0943	9.19722	8.45496	8.18565	7.65805	8.80402	8.57806	8.1539	7.75187	7.99843	7.47472	8.30046	8.13307	7.70515	8.42183	8.61335	7.91478	8.01046	7.45596
9.98765	9.63451	9.42124	8.75392	8.65601	7.4037	9.24721		9.62374	9.90957	9.36819		8.39057	9.13699	7.61899	8.43822	8.08671	8.43253	7.91865	7.86149	8.8573	8.64969	7.73963	7.4655	8.21594	8.6485	7.62772	7.72137	8.0787
8.80393	9.94605	8.82273	10.1285	8.17219	10.0592	9.0445		8.6494	8.89203	9.39464		8.43078	9.8144	9.49229	8.58124	8.19528	8.33393	7.33424	8.15975	8.24917	8.84917	8.97848	7.38795	8.3659	9.85047	7.74989	6.35685	7.58432
10.5946	8.92684	8.60245	7.67596	8.60488	9.43373	8.96279		8.91593	8.99955	8.62525		9.00581	9.26468	9.14957	8.02643	7.60803	8.29302	7.90013	8.40814	8.4921	9.03801	8.78748	8.12647	8.36177	6.92063	6.74907	7.70273	6.05718
10.8384	9.42122	8.66521	8.59721	9.13535	9.73205	9.4008		9.46555	9.89615	8.82669		8.37176	8.81716	9.08643	7.88288	8.99078	7.26303	7.9813	8.51622	8.78954	9.30802		7.50961	6.29032	10.4664	7.46902	7.87681	8.27269
9.88877	9.73065	9.25009	9.51288	9.47497	8.60606	9.73627		9.65616	9.05001	8.25947		8.76978	9.82711	8.79385	7.72621	8.37688	8.54704	7.91573	7.85451	7.85925	7.64693		9.06167	8.87902	8.35881	5.73224	7.05236	8.11969
9.07388	10.1471	9.65167	10.622	8.25186	8.53421	8.43839		8.29065	7.76037	9.44426		9.09966	8.41924	8.28159	6.64085	7.97027	8.67575	7.981	7.81599	7.2979	8.14003	8.29362	8.01167	9.56451	6.96678	8.12489	6.99822	6.89931
9.97143	10.2391	9.68641	8.01959	9.6856	8.60418	9.77289	9.69854	8.65601	8.9427	8.32543	9.83582	8.08169	7.33256	8.25702	9.54216	8.61441	9.07243	8.20407	9.04275	8.13171	8.98562		8.21658	8.11722	8.74266	8.39429	7.61797	8.30564
9.54744	9.25822	8.19198	9.20865	10.3989	8.94063	9.39552		8.67266	9.33943	8.06902		9.34528	9.47654	9.31134	8.2848	6.92608	8.15957	7.97225	7.98704	7.97376	8.3809	8.95431	8.73275	9.19685	7.65277	7.70988	8.25124	7.52393
9.56092	10.1215	9.13458	8.39599	8.22557	9.48856	10.0624		9.49098	7.78308	8.08268		8.70519	7.83986	7.61667	9.09194	8.68382	8.81887	7.68325	7.31594	7.57592	8.88272	8.30519	7.44799	8.42895	8.24705	8.30329	8.48253	8.81471
10.1266	10.6036	8.88349	8.74999	7.95912	8.88373	7.54505		9.95114	8.98712	8.49005	9.26958	8.00957	9.39783	8.53273	7.93837	8.2072	7.40239	8.43263	7.95152	8.46757	7.42872	8.50423	7.88517	6.79473	7.77942	7.50805	8.27903	6.92292
9.62487	9.07743	9.34263	10.2724	8.87513	10.0271	8.94707		9.04746	9.2394	8.7341	8.11082	7.91017	8.83964	8.44059	8.37877	6.63382	8.91786	8.87988	8.32136	7.88692	8.73069	8.02082	5.68992	8.2302	5.74391	8.3236	7.50144	6.82137
9.00681	9.00585	9.01833	8.32234	8.16532	10.7075	10.035		8.60357	8.16486	8.85978	8.34697	9.40708	10.2298	9.11682	9.28651	8.08118	8.19063	7.53001	8.23789	8.38452	7.29538	8.88279	7.81513	5.97049	7.54983	9.3565	7.2276	8.5549
9.94984	9.41119	10.0606	9.57103	8.58238	9.92381	8.79227	9.25659	7.96629	8.57358	8.14062	8.58674	8.63715	9.00072	7.52162	8.3187	7.40172	7.69053	8.12116	8.89399	8.16317	7.61507	7.44071	8.85417	6.72405	6.84892	8.58958	9.42144	8.88715
9.82827	10.4961	9.73792	9.62286	7.99324	9.28938	8.65043		7.37741	9.65825	8.73798	8.06822	9.70727	6.02657	8.17374	8.14092	6.10279	8.57912	8.53213	7.54746	8.88498	7.87288	7.85276	7.72605	7.97643	7.9657	8.73176	8.12334	8.73289
9.28314	9.5336	9.92171	9.03322	8.86232	9.42846	8.47381		8.96462	9.56804	9.53184	9.06592	8.19379	9.26804	9.64643	8.44722	7.42748	8.20449	9.00663	7.19551	8.803	9.24265	8.03873	9.05457	8.51127	7.66867	8.26119	6.98539	6.965
9.47754	10.7077	10.3071	10.2265	9.40833	9.11168	7.34783	9.50103	8.08409	7.78962	9.66489	7.51206	8.85081	7.43573	7.85575	8.27442	8.39476	7.95011	8.24017	8.43963	7.89844	7.77071	8.60942	7.94023	9.04508	7.18324	9.2968	7.37946	9.03216
9.01213	10.3437	10.5886	9.97006	8.83747	9.31912	9.2752	8.77811	6.73629	7.73545	8.47754	8.57131	9.09785	7.48193	9.48117	8.87531	8.27236	7.04521	8.62263	7.41109	8.46099	7.70916	8.81818	7.71113	9.54092	6.30685	8.1173	8.00485	7.40501
9.36411	10.213	9.6527	9.87191	10.296	8.24313	10.184	8.90036	9.39063	8.95903	8.22851		9.99966	7.26226	9.06783	9.68674	10.0024	7.72933	8.67933	7.6248	8.44122	8.76337	7.71735	8.91819	9.20018	8.20141	8.68964	8.02774	7.94342
8.47377	9.32027	9.05686	8.01828	8.56074	9.14607	10.7256		9.2391	9.7171	9.70845	9.52469	8.21943	8.62794	7.70329	7.92409	9.11933	8.35071	8.76339	8.68189	7.81482	9.29883	8.69415	7.2435	7.3181	8.48215	8.23124	9.92252	10.0014
8.8758	10.809	9.07114	8.41276	10.012	9.26138	8.8592		8.85997	9.7908	8.94311	7.48687	8.55361	7.96239	9.94873	8.12537	8.86027	7.60749	8.32157	7.10466	8.73335	8.265	8.74408	7.92743	7.64306	8.16933	7.32609	7.80975	8.29779
10.0729	8.92843	9.08464	8.9963	8.87158	10.6845	8.08247		9.05568	8.80591	9.12377	8.16175	9.62065	8.02518	9.33797	8.21307	8.04191	8.0323	8.78348	8.36806	8.28699	7.64281	8.71723	7.59302	9.04363	6.94784	9.45265	8.92095	6.80244
9.19041	9.97994	7.60987	7.76855	8.60627	9.43718	7.38979	7.22313	8.55696	9.09621	9.46675	8.07111	7.49748	9.0399	9.22047	7.86614	7.15998	7.62517	7.8621	8.64882	6.88612	9.34269	7.9488	8.92748	5.08083	8.82431	9.40165	8.279	9.14078
8.75222	10.9798	10.5026	8.6498	7.76072	9.40203	8.67536		7.85736	8.02069	9.59101	8.33293	8.879	8.26516	9.43113	8.59961	8.70951	8.05716	8.31654	8.76004	8.38818	6.77195	7.89431	8.6601	8.40507	6.38062	9.85553	9.27278	7.06264
9.02902	11.2628	9.46445	10.4033	7.81913	10.3325	9.29226		7.64781	8.54925	8.50011	8.71382	9.22089	8.71816	8.0804	8.51503	8.48214	8.54955	8.52624	8.18017	9.1382	7.90178	8.31197	8.51035	8.04341	6.94359	9.09136	7.72315	6.56931
9.29989	11.0919	9.76412	10.4437	6.29823	9.45617	9.52717	9.00143	9.03813	9.73905	8.88314	8.76192	9.3755	7.40394		7.97308	10.398	7.9301	8.72199	8.58509	7.29274	8.43216	9.18421	8.05786	9.0202	7.65897	8.16988	8.7563	7.6847
9.60709	10.6063	9.72479	9.59395	8.57053	8.26601	8.8965		8.11712	10.413	9.41752	8.93808	9.18863	9.63208	7.83525	8.5667	9.85077	7.137	8.82357	8.11356	8.16025	7.49944	7.02257	8.1483	8.2168	7.84282	8.07272	8.73843	6.60459
8.88422	8.44433	10.0835	9.31754	8.16618	9.3488	8.57113		8.75272	8.45918	8.40714	8.02328	9.25235	8.80541	9.02445	8.85674	8.70102	8.21752	8.2186	8.71066	9.03993	8.81108	9.08225	8.63431	5.66517	8.57615	7.75948	8.46383	7.97631
9.55107	9.76447	9.25229	9.41666	8.9367	9.35635	9.43047		8.48303	8.13981	8.88159	8.53613	7.60881	8.19848	9.53825	7.63983	8.53312	7.83422	7.67823	8.3295	9.76733	8.98331	8.20561	8.14668	9.49138	8.39714	9.07739	8.65464	7.70489
9.75288	9.32926	10.5688	10.4051	8.95914	9.24397	9.81632		8.71627	9.38772	9.96569	8.18892	8.92914	9.46014	8.1925	8.55032	9.23049	7.92663	6.96589	8.30735	8.79339	7.63439	8.6033	8.58847	7.05416	9.03523	8.02412	8.16929	7.98577
9.57454	9.06539	10.2233	10.3515	9.65145	9.82605	9.24308		8.3509	7.64727	9.08218	7.98536	8.45312	8.17743	8.1266	8.15741	9.15386	7.0554	8.98162	8.04903	8.8431	7.81941	9.28665	7.58858	6.29183	8.22939	7.84123	8.39258	6.90256
9.96813	9.20853	8.73747	10.0349	9.52834	8.32921	8.08732		8.19582	8.49814	8.82594	8.08633	9.02104	9.21345	9.00353	8.66807	8.27338	8.57521	8.57044	9.08457	7.39864	7.50277	8.00051	8.64546	5.89646	8.15169	8.56685	9.17004	9.67829
8.74069	10.1804	9.52956	9.56897	9.02942	7.59723	9.14757		9.75493	10.1451	8.76168	9.47354	8.96141	7.22623	9.26772	8.30157	9.59514	7.10562	7.64291	8.50867	7.26071	7.95839	6.89959	8.42359	7.35832		7.0581	8.37803	8.99798
9.05678	9.58296	9.23028	8.82872	9.12908	9.6927	10.2511		9.53441	7.82351	8.34395	8.45178	8.04949	9.85696	9.7548	7.62015	10.3495	8.00498	8.75205	8.41848	7.95661	8.19727	8.84663	8.10448	7.79754		8.77172	7.86489	9.07831
9.1279	10.124	10.0846	9.83536	9.18615	8.79436	8.5337		8.56353	8.67224	8.02835	8.07206	8.54135	7.83417	9.90566	8.50898	9.21454	8.99105	6.94216	8.32544	8.33941	8.56468	8.44693	8.22209	7.26656		8.35806	8.40039	6.64357
9.26097	10.214	9.1229	9.35991	9.47411	8.72686	8.17091		7.2626	8.83023	8.05531		9.1108	8.96441	8.29629	8.75338	8.02415	7.52786	10.189	9.4804	8.82602	7.34059	7.81957	8.07344	7.06834		8.38436	9.33326	7.31981
10.4462	9.37417	8.96065	8.88421	9.59736	10.0803	7.87061		9.69239	8.23395	7.51598		9.02134	10.5166	7.67974	8.82359	9.8781	7.83581	7.8859	9.97596	9.2001	8.10731	8.81521	7.31656	7.81515		6.86806	8.84668	8.47511
9.69679	9.88776	9.64429	9.66969	7.70482	8.17746	8.85343		10.5828	6.89499	9.13578		8.67756	9.50828	8.94461	8.73596	8.82398	8.2988	8.36399	9.35445	8.68036	8.56931	8.94021	8.40948	7.38303		7.30364	8.17197	8.62346
9.91001	9.33566	9.85337	10.3502	8.3009	10.151	8.69106		9.15857	10.0726	8.1972		8.39324	8.59491	8.07423	8.10438	8.16429	8.7978	8.68891	8.37879	7.40282	8.4361	7.74281	7.0815	8.32369		8.16329	8.65792	8.18605
9.3634	10.7264	9.82391	8.21198	9.5148	10.0532	9.00424	9.91379	8.94372	8.69685	8.76155		8.5265	8.39991	7.72586	7.94378	8.0194	8.62714	8.53065	8.54276	7.35416	7.66791	9.37388	7.88321	10.0016		6.54066	7.74614	6.68864
8.58575	9.23631	10.9797	8.76193	9.9534	9.53062	9.43963		9.7425	8.91737	9.17859		8.21677	8.73501	8.51015	8.60806	8.39858	9.14607	8.71169	8.14746	8.37187	8.69277	8.0953	7.86714	6.59611		8.69049	8.02337	8.06799
9.51029	11.3984	8.27183	8.15996	10.3423	8.07966	10.5142	9.12511	10.008	8.0204	8.1754		8.05874	9.2031	8.44743	8.49921	7.25068	8.02002	8.43146	10.1973	9.8056	9.08448	8.28838	9.30963	7.37606		8.61321	7.69873	4.61819
9.19655	10.5354	10.211	8.76212	7.44391	8.45213	8.69555		8.99654	9.84754	8.28752		8.62627	8.21409	7.57735	9.15646	8.18821	7.93634	7.99352	9.91641	9.5592	8.23442	7.53643	7.63409	8.18829		7.65504	8.67328	8.64772
9.02057	10.7694	10.6863	9.14326	9.15413	8.49648	8.84473		8.45926	9.48537	8.90952		8.12507	7.71671	9.17906	8.2351	7.9217	7.75689	8.21695	9.31868	6.85453	7.53641	8.17654	8.19129	7.44868		7.87592	7.70677	8.09224
9.1517	9.21462	10.6489	9.94793		8.83738	7.73024	9.26862	9.84836	8.87974	8.79415		8.62111	7.46118	8.56763	9.32844	7.32762	8.97315	9.31182	10.0688	7.54844	9.32197		8.95909	8.36895		7.03761	6.24598	8.42065
9.78318	9.28561	10.1386	7.81974	8.51759	9.38216	8.04067	8.08052	9.5553	8.21103	9.26641		8.32401	8.29588	8.45094	10.538	9.38915	8.5113	8.67363	9.68893	8.706	8.26365	8.85734	8.38701	8.82069		7.02943	8.22953	7.72406
9.37859	9.74923	10.4323	9.78968	8.44409	7.81057	8.98396	9.96188	8.65606	8.23021	7.95793		9.34349	9.41128	8.29286	8.22732	8.14578	7.48472	8.65454	9.11178	9.15463	9.32591	8.41402	7.68588	9.44941		7.46054	8.41253	6.35996
9.73004	9.99132	10.6304	8.89944	8.15608	9.63265	8.63623	8.87761	9.10072	8.90135	8.48305		8.7708	8.86666	6.93416	8.83456	8.26261	8.82636	9.85263	8.76082	9.11587	8.46032	8.3923	8.56742	8.13746		8.32154	8.41309	8.57127
9.26862	9.0235	9.85677	10.6605	8.88047	9.23598	10.268	8.52646	8.32047	9.93217	8.04922		8.72758	8.19375	8.31266	8.92516	8.29165	9.57639	9.20553	8.79492	8.25795	7.17098	9.23181	8.61341	8.37415		7.15059	6.8415	9.47372
9.44094	9.00983	9.51883	9.56863	7.26864	8.56729	9.52551		9.41523	9.7063	8.0498		9.5289	7.67327	8.11253	8.85983	8.75482	8.88647	7.7831	8.75616	8.29717	8.39834	7.90683	7.77827	6.41382		7.46229	8.50597	9.32014
9.28941	9.87848	8.64783	7.44279	8.01753	8.45898	7.6175	8.62008	9.82002	8.9177	8.58039		8.722	9.81966	10.0869	8.10116	8.94147	8.63991	7.85132	8.03008	7.42962	8.11607	7.85585	8.44229	6.92979		6.85513	7.64045	7.96988
10.0317	10.0141	7.42375	9.64667	9.21421	8.41929	7.76071	8.41719	9.86446	8.74571	8.7668		9.27717	8.433	9.03031	8.89182	7.63276	7.64913		9.00414	8.855	7.68186	8.64869	8.33557	6.41829		8.00468	7.47826	7.12547
8.61619	9.5768	8.63889	9.2372	5.49317	9.87899	10.303		9.61593	9.56599	8.6597		8.54088	7.70275	7.87075	8.8813	7.88116	8.31168	8.11071	7.62523	8.94092	8.9197	9.61745		8.4158		7.89881	9.31797	8.86912
9.80436	8.39458	9.13689	8.84706	10.3001	9.75052	8.77452		8.73549	9.49977	8.91381		7.93749	9.50491	8.84465	8.60099	8.43671	8.39781	8.04333	8.00577	7.99567	8.79135	8.50514	8.09095	7.00644		7.59427	8.63624
9.36	8.93663	9.63552	10.5746	7.42056	7.93263	9.18595	9.65074	8.9245	7.49935	8.81752		8.90118	8.10974	8.04461	7.63666	8.82803	7.60182	9.00387	8.26095	9.04137	8.22103	7.06684	8.54655	7.26598		7.16866	8.17228
9.44846	9.44016	8.35077	8.79905	9.23953	10.2263	9.73861	9.61018	9.06098	9.13897	8.59414		8.14817	7.26915	9.1946	9.50632	8.50424	7.74765	8.34344	8.48266	8.08228	8.92225	7.39088	8.01813	8.39647		8.5112	7.24613
9.87364	8.96198	9.28433	9.09196	11.5314	8.21137	8.01089		8.58823	8.96013	8.97308		9.46878	8.80154	7.5127	8.69246	8.01772	7.10578	8.15875	7.4127	7.59643	8.80522	8.83478	7.66026	8.01138		7.52366	7.17677
9.17423	9.65685	9.89768	8.20664	9.6802	11.0766	9.35959		8.80528	8.62096	8.8269		8.20342	9.32456	7.15125	7.83755	8.26385	7.53468	7.4069	8.56288	7.67567	8.77165	8.94924	7.75449	6.37439		7.37067	7.76675
9.2969	10.2776	9.61655	8.89076	10.0982	9.21111	10.3454	10.3735	8.89604	9.08766	8.43427		8.97702	7.78666	8.23727	8.54583	7.52923	7.72524	8.56484	7.98947	8.72562	8.24521	6.1632	8.26946	6.31435		8.22154	8.16505
8.88734	9.95085	9.41544	7.79041	10.0655	8.86136	8.6513		9.09689	9.59378	8.01225		8.634	9.75292	8.80595	7.70454	8.80428	8.47625	8.25862	8.81883	8.81394	7.81604	8.06447		8.82963		7.6027	8.3605
9.56527	10.3415	9.59432	8.08346	10.0076	9.19406	8.08037	7.69376	8.92074	9.10502	9.81766		8.84688	9.37295	7.94996	8.80882	7.80204	8.47278	10.0466	7.96942	7.78194	7.99725	8.77088	7.97519	9.7295		7.49112	8.09636
9.0419	10.434	9.35003	9.32015	10.2658	9.41569	9.27948				8.70659		9.80706	10.8373	7.53792	8.93466	9.80354	7.89391	7.76696	8.31737	8.86089	7.57431	6.6693	8.79268	7.85235		9.14806	8.75086
10.0275	9.21571	9.13364	9.81604	10.7505	9.22309	8.31393	8.72743	8.76891		9.10834		8.41229	9.79634	8.08563	8.99061	7.983	9.44682	8.71264	8.00003	7.82892	8.62616	8.61094	8.6254	6.05917		8.01462	7.94595
10.3414	8.97297	9.89894	10.4156	10.2678	9.70428	8.72792		7.77027		9.36877			7.92191	8.7366	9.3229	8.14149	9.10169	7.69153	7.90859	7.33476	7.66929	7.98568	7.58082	8.83217		8.07509	8.11925
9.04707	9.72852	7.78998	9.54157	9.41963	7.32193	9.55828	9.52159	7.53851		8.39248	9.33858		8.9914	7.89818	8.60266	8.15258	9.02508	7.9301	8.10019	7.0947	8.05485	7.81503	8.42683	7.44448		7.73899	5.87242
8.3887	9.25016	10.881	9.13061	9.13104	8.3958	8.93329		8.33223		8.28505			8.34957	8.20392	8.84353	7.30355	8.02294	8.7611	8.39925	7.76964	6.68567	7.2385	7.38101	8.60811		8.79178	6.88098
8.32856	10.8188	10.7207	9.20639	9.60698	8.97289	9.72097		8.79356		7.78126			7.86143	8.17097	8.04652	8.845	8.02901	7.39895	8.43828	7.50768	6.7897	6.93699	7.2877	8.09796		7.0619	8.22746
9.24044	9.80596	9.65935	8.92467	11.1112	8.70151	8.66046		8.74554		10.0531			10.135	8.30424	8.32898	9.07213	8.16277	9.18693	8.19427	7.72251	7.75272	8.12155	8.15514	7.074		8.2818	8.05865
8.87336	7.17995	9.69423	10.8537	9.50053	8.29575	9.08342	9.93747	9.87687		9.28124			8.37389	8.35441	8.7601	7.46203	8.67418	7.96195	9.13355	8.58167	8.03222	8.46023	8.72951	9.76124		7.99929	7.57487
9.61731	9.27191	8.98511	9.19621	10.7888	8.18169	8.88183	8.41045	8.59663		8.49106			7.57609	9.05117	7.95812	8.83945	7.98604	7.89472	7.22698	6.93546	8.54623	7.72046	7.71383	7.26973		8.00383	8.91047
9.35078	9.19355	9.90533	9.75603	9.32176	8.64455	8.64032		7.4706		7.91955		8.48345	9.56296	7.68825	8.34148	7.29698	8.0741	8.87344	8.10279	7.62823	8.5816	8.57696	8.76559	8.51436		8.54212	9.04828
9.84915	10.5668	9.12449	9.69927	11.0067	9.67858	8.44945				8.09136		8.39001	7.29422	9.29085	8.73396	7.47942	8.05912	8.6503	7.8257	8.52678	7.50236	8.03505	8.11668	7.09341		8.18073	7.91927
9.1942	8.94059	10.6979	9.65557	10.8716	8.63856	10.6249	8.63754	9.48746		8.76506		8.81889	9.2434	7.85831	7.83862	8.31344	9.10916	8.5005	8.92298	7.90423	8.34499		7.44654	8.96404		7.22615	9.34821
9.81073	9.4963	9.64965	10.1136	7.90849	8.76156	8.06046		8.74989		9.32713	8.95271	8.93571	8.10142	7.54526	8.47085	8.79183	7.14169	8.19673	7.88107	7.28762	7.81167	8.70632	7.75651	8.52987		7.5266	8.12981
9.80841	9.52623	9.63878	8.85687	8.4934	8.56262	9.36593		9.32797		9.40258		9.37638	9.47872	7.14205	8.92222	8.21926	7.63819	7.89119	7.84113	6.86236	6.8005	7.35076	9.08059	9.10033		7.62466	7.18761
9.24128	9.5785	9.1581	9.31426	7.68816	8.8378	8.36971		10.2746		9.24412	9.25	9.09753	8.73131	8.05237	8.57229	7.95742	7.32656	9.141	7.80756	8.43546	8.45358	7.92278	8.1785	8.08752		8.21719	7.92519
10.2852	10.5908	9.49593	9.47401	8.2148	8.45719			9.04448		8.80378	9.48542	8.67351	10.7575	8.95285	7.8416	8.75287	8.74598	7.92565	8.3731	9.35945	7.72225	6.66286	7.84216	6.65323		9.13985	7.84041
8.94131	11.4824	9.10383	8.45404	9.8411	8.10954			8.62301		8.82205	7.73663	10.777	9.02692	8.49517	8.2706	6.9111	8.36755	8.35528	8.79898	8.07423	8.89591	8.55736	8.6198	7.59196		7.83362	10.556
9.88963	10.1421	9.37825	10.5965	6.61084	10.0993			8.10065		8.72622	8.01054	9.57168	8.81619	7.41574	7.72761	8.8154	9.65254	9.26988	7.42297	7.45394	9.20329	7.86477	6.44488	6.44493		7.44371	6.89827
9.89842	9.8927	9.36578	8.65685	10.4772	9.68339			8.48637		9.64598		8.59327	8.61233	7.62344	8.38724	8.1646	9.3193	9.58304	7.00439	7.29939	8.06597		7.0538	6.2379		7.67391	7.55506
10.3169	8.5273	9.7611	10.1869	9.60177	9.40721			7.58572		9.89524	9.1987	9.07241	9.41457	8.73342	7.66136	7.29957	8.37707	8.53213	7.79915	7.7011	8.28197	8.42692	7.13021	9.25334		8.21197	8.18904
9.5661	9.43076	11.0007	9.31509	9.86757	8.01132			8.90024		10.0522	8.60898	8.03139	9.52342	8.76894	8.4249	8.28386	9.75413	8.70553	8.794	8.45778		8.06736	7.37103	6.21613		8.93872	7.13352
11.2999	8.27884	9.36871	8.79723	9.34981	9.29405			7.65745		8.08913		7.87952	9.34741	8.45061	8.3848	7.93141	8.44225	8.93985	8.52997	8.27028		8.64375	8.49625	8.60872		7.80046	7.49197
9.29631	8.44848	9.25586	8.71064	9.51981	7.87739			8.80829		10.1412		8.37497	7.89898	8.53536	8.44335	7.77178	8.64449	8.16487	8.15937		8.7401	7.01809	7.56509	9.4367		7.8016	7.02177
9.48062	9.42968	7.92633	8.9202	8.76584	9.15897			8.45692		8.63916		8.00975	8.76534	8.47208	8.85192	8.99458	7.22968	8.33169	8.0008			7.60686		8.79512		7.66755	7.75033
9.44459	10.9173	8.51574	8.83121	9.14912	9.24787		9.48987	9.00689		7.64824		7.54873	10.0838	8.68488	7.19317	6.91266	7.75129	9.28158	7.62789		7.84835	7.6328	8.43497	9.55367		8.69869	8.17379
9.16562	9.13239	9.31572	10.0041	8.45264	9.68059		9.59565	9.359		6.43099		8.26793	9.09872	8.65899	7.91565	8.90561	8.36893	9.70645	7.64214		9.00876	6.88188	8.89668	7.92618		8.34119	7.5852
9.26132	8.67311	8.63001	9.50051	8.74862	9.70546			8.68204		7.82426		8.23949	8.34705	10.1198	8.93252	8.1337	8.44149	7.94832	7.24299		8.59733	7.56182	8.40932	9.21876		7.36013	7.73118
9.96847	8.94406	8.64928	9.44049	8.76349	9.61635			9.97578		8.62134		8.34414	8.06537	8.84324	7.89231	7.46535	8.66192	8.99342	8.01123		7.64684	7.1386	9.26691	7.82021		7.63074	7.47594
9.28015	9.75693	9.49722	7.24561	9.06696	10.1644			9.11843		8.34391		7.76374	9.85453	8.90221	8.40435	8.15488	8.92126	8.55743	7.35817		8.49051		8.82808	7.4185		8.0943	7.71673
9.88815	8.9787	9.02696	9.28213	8.82093	9.30699			8.84263		8.69488		8.85126	8.95948	9.54789	7.95334	7.67044	7.96642	8.95933	8.38195		9.63306	7.988	9.12699	7.41377		8.39563	7.02674
8.98383	8.39874	9.23345	8.86401	9.11207	8.75857		9.05707	11.1286		8.61082		7.67558	8.60611	9.1356	8.59881	8.28165	9.04869	9.04416	7.22035		8.19368	7.43924	8.78381	8.49527		7.24789	7.47174
10.0748	9.27632	9.04734	10.1509	8.05042	8.3964		9.35984	9.87685		9.48528		7.99857	9.33515	8.82128	8.20293	8.47529	8.30779	9.46955	7.52776		7.92382	7.09114	8.08697			7.67261	7.73371
8.95688	9.37245	8.44642	9.51402	9.12885	7.79199		10.533	9.50234		9.1249		8.34994		9.26128	8.25526	7.94174	7.80003	9.65152	7.22691		7.75879	7.56688	8.89312	8.48261		8.12751	7.40751
9.47562	9.46128	9.87749	8.81465	9.41947	9.54707			8.74458		8.02934		8.1994	9.09023	8.60106	7.67047	8.58186	8.58909	9.27161	7.68644		8.6429	7.87129	8.21489	10.6405		8.0046	6.77885
9.25493	9.17315	8.56501	9.07142	10.5244	9.18324			9.10229		8.04347		8.29689	8.63874	8.85735	7.86812	7.04769	8.7769	8.8348	7.74894		8.50352	8.4768	9.12336	8.1338		8.51143	7.5161
9.11824	8.77568	9.75367	8.62288	7.50532	10.7217		9.42549	10.8503		9.0762		8.15246	8.86107	8.36437	8.31507	8.01969	8.68214	8.68009	7.99909		8.19324	7.56619	9.5619	6.76131		9.08792	7.37231
9.93315	10.7629	9.74024	9.96578	9.5011	9.11555		8.77531	10.06		8.7727		8.06092	7.06634	8.02064	8.1337	8.03851	8.6404	8.61972	7.63177		7.85242	7.47471	8.6854	7.46218		8.43839	7.40061
9.50906	10.0652	9.3515	8.91355	8.3793	9.03787			8.3071		8.39904		8.72396	7.86155	8.12722	8.60719	8.6966	7.87782	8.09631	9.05134		7.46728	7.93261	9.18042	6.38518		6.72536	7.12656
9.91288	9.5692	9.07377	9.75934	9.40398	8.54043			10.4892		8.3612		8.58001	7.44331	7.71803	8.1378	7.57701	8.81492	8.55603	7.99065		8.51148	6.70041	8.57706	8.39394		8.29917	8.05178
9.6793	8.25148	10.1114	9.14175	10.4659	9.48309			9.67966		9.17902	8.19262	8.86465		8.78002	8.60621	8.414	8.97539	9.24641	8.83947		7.69928	7.55648	8.35065	5.68715		7.91723	8.1078
9.08027	9.05165	8.79857	8.86135	8.12474	10.0236			9.69622		8.7563	9.37234	8.94053	8.43554	8.46688	7.42862	8.10162	9.65605	9.78508	7.08927		8.11595	8.63233	7.64581	7.22995		7.18588	7.05708
9.33262	7.73762	10.7895	9.83981	8.57638	10.5961		8.88862	8.86102		8.17945		9.00033	9.12126	8.18589	8.50371	8.98245	8.44174	9.86369	7.70513		9.6082	7.93882	8.66386	6.10922		8.31406	7.16242
10.0615	8.61584	9.18537	10.009	8.35002	9.26178			8.8772		8.7518	9.16668	9.00382	8.8934	8.32731	8.13133	9.36543	8.91239	8.09715	10.7516		8.28937	7.79832	7.20572	7.94256		7.36206	7.88125
10.0528	9.8217	10.2024	8.94853	9.77307	9.47513			9.09248		8.15835	7.51433	8.9029	8.98475	8.77249	7.85219	9.75236	9.04638	8.49069	7.8144		8.37241	7.4668	7.2157	7.93446		7.68614	8.56848
9.478	8.40138	9.22986	7.09501	8.88192	8.58365			8.57722		9.34121		8.58485	8.30267	7.31256	8.5461	8.99612	8.00179	8.60695	6.98786		8.02202	8.12051	6.74482	9.22083		8.18122	7.21959
9.98413	8.67671	10.1107	9.61495	9.39105	10.3943			9.51061		8.6896		8.46215	8.63452	7.88097	8.93772	10.7522	8.94021	9.20383	7.52058		8.85108	7.50996	8.60446	6.5339		7.63157	7.60739
9.40511	9.50045	10.0905	10.2407	10.0708			8.25765	8.7267		9.33369		8.32256	7.2063	7.36893	8.29748	8.83633	8.05296	9.33384	7.48175		8.70806	8.69513	9.4202	7.55011		7.75478	7.236
10.0941	9.61115	10.0833	9.47914	9.51175	9.64233			10.2672		7.32242		8.25207	8.15734	8.50732	7.61528	9.4738	6.89691	7.35978	7.9578		6.62171	8.39832	9.86729	7.32727		7.64925	8.71729
9.02957	9.47358	9.95584	9.96715	7.46628	9.61156		8.25793	9.16901		7.79084	8.22491	7.82685	9.41585	8.64101	8.43019	8.68993	8.07152	7.6694	6.39751		8.05588	6.98082	8.82219	6.23113		7.57366	7.75057
9.15167	9.74923	7.61614	9.62705	9.65921	8.89486		9.25092	9.22583		8.80779		8.52969	8.36794	8.23553	7.87559	8.69336	8.14648	8.43359	7.38765		8.80937	7.90388	8.54684			8.70328	7.97202
9.97021	10.0594	8.51633	9.37484	9.74113	10.3999		7.64614	9.46196		7.48136		9.29523	8.06097	8.86379	8.39522	7.47747	7.56161	7.82605	8.7061		8.70363	7.23615	8.24839	9.36975		8.1099
9.49727	10.2924	9.28447	9.36471	9.99605	9.84		8.60123	9.13858		9.0166		7.43686	8.36572	7.85834	8.12689	8.77292	7.50113	9.27729	8.53535		7.94837	6.99866	9.58031	6.13084		8.11992	7.44953
9.77906	9.14888	9.25998	8.55489	9.42465	9.87425			8.38408		10.0367	8.37019	8.63045	8.94402	8.93271	7.77919	8.73675	9.84303	9.66907	7.98307		8.15672	6.87264	8.7315	8.74238		8.44293	9.45112
9.67142	10.5582	8.6126	9.05633	8.27987	8.91824		9.82409	7.79497		8.02321		7.64585	7.94121	9.48921	8.79217	8.39867	8.00311	9.56079	8.57823		7.73761	7.31909	8.82287	6.26017		7.80164	7.75019
9.68563		9.5207	8.46362	9.54587	9.08346			9.36771		8.20482		7.63711	8.40568	8.4481	9.42739	9.21068	7.86922	8.57178	9.27056		8.54327	7.78865	10.2816	10.1422		7.60348	8.48112
10.505		9.06584	9.91805	9.6502	7.22621			9.83149		8.52558		8.57378	10.1759	8.38364	8.32819	9.84993	8.23078	8.53353	9.66338		8.92245	8.66814	8.9266	11.3555		8.70949	7.89468
10.063		10.2479	11.0287	9.84341	9.3305		10.1754	9.03749		10.211		8.44149	9.32577	8.13942	8.93049	7.90725	7.90768	8.88848	8.46383		7.80448	8.88224	8.60241	9.69237		7.90305	7.46945
10.878		10.0094	9.73668	10.0976	8.96079			8.76651		9.61579		8.39076	8.10315	8.0793	8.72834	8.26087	7.63591	7.63459	8.05858		8.54438	9.08495	8.99108	8.14773		7.12025	8.09137
10.1753		9.82773	9.70241	10.4287	7.95933		9.58834	10.4067		7.61639		8.2454	10.5302		8.00649	7.8668	7.85037	9.75373	7.64782		8.52883	8.46232	8.80866	9.36543		8.00454	8.60267
10.1046		9.70867	8.04828	9.62462	8.15732		9.31197	9.51001		9.46187		7.91322	7.50811		8.12724	7.75602	7.98746	8.16671	8.52092		7.97637	8.27771	8.43924	6.79179		9.40977	8.90808
10.2026		9.80706	7.61643	9.62042	8.18365			9.00664		9.39154		8.37014	8.22148	8.16138	8.21942	8.72675	10.7494	8.27427	8.48052		8.89856		8.30256	8.88261		8.24671	8.45249
9.55378		8.82877	11.6188	8.91929	8.89349		9.15645	8.91477		9.20851		8.99708	8.54366	8.43186	8.96939	7.47308	10.2031	7.52565	7.3201		7.64591	7.71106	8.97907	7.28115		9.55801	7.73915
10.1013		10.1125	9.44691	9.18848	9.34251			9.70123		8.4894		7.52173	9.94196	9.32383	7.91236	8.33297	9.40925	7.65333	7.77952		7.49847	9.15861	8.67558	8.12641		9.04948	8.43594
10.0339		9.75198	10.1731	9.0382	10.8066			8.92319		7.67849		8.03534	8.50894	10.6298	8.72734	7.86669	9.91241	7.97153	7.13273		8.94427	7.64236	8.74908	7.72518		8.19613	7.98841
9.89039		9.59333	10.8041	9.83834	9.31282			8.28392		8.36302		7.49979	8.67259	8.46893	7.62923	8.20231	10.2534	8.55251	9.08388		9.39982	6.91264	7.73363	6.58236		7.44429	8.01436
8.56587		8.13005	10.2491	10.3081	9.41498		9.66225	9.69774		8.80271	8.77462	7.70925	8.09235	9.41453	7.71281	8.87065	9.77879	8.54965	7.92003		8.79366	8.01317	7.55967	8.71835		8.10918	8.5023
10.3276		8.49248	10.4885	8.53747	7.34471			9.77253		8.88624		8.07716	8.19479	10.1141	9.33809	7.99238	9.89703	8.80083	7.68866		8.23921	7.56882	8.2802	7.68251		6.99957	7.67254
10.1223		9.37496	9.69572	7.50025	8.72608		8.59643	8.36982		8.81255		8.66084	9.40182	9.96587	9.14099	9.08197	9.14913	8.56756	7.78623		7.3238	7.14995	6.6829	8.36814		8.05994	7.91536
9.5849		9.53307	9.26482	9.09109	10.5037			9.8099		8.58242	9.01004	8.56442	9.76361	9.49556	8.71756	8.40919	8.33704	8.61005	7.01138		7.81611	8.15647	7.62192	6.60695		7.27623	8.47795
9.38867		7.90512	8.85114	9.53115	9.79918		7.68872	8.59745		8.1872		9.39224	8.15535	8.43791	8.26785	8.91181	6.77608	9.61258	8.31844		8.80356	7.83488	7.70192	8.43675		8.29304	8.52881
10.4209		9.66688	9.69771	9.12395	10.6448			7.76952		8.35384		8.79935	9.02196	7.54476	8.88166	9.25157	8.93939	9.1925	8.10162		7.45151	8.18588	6.91871	6.91774		6.82762	8.09585
9.19743		9.70908	10.83	9.44806	9.15524			8.48693		8.548		8.45846	8.61968	8.93483	8.4319	8.20384	9.01477	8.8993	8.58769		8.02634	9.1272	7.83034	6.8913		7.75465	8.57485
9.6604		9.68331	8.7738	9.04567	9.07581			8.32607		8.8367	8.18924	8.62991	8.89115	8.56091	7.84937	7.13903	8.79233	7.55005	8.43463		7.37322	8.15075	7.98868	7.6016		7.83244	7.55322
10.2711		9.36035	9.90831	8.41627	8.78942			8.01895		7.97656	8.21266	8.85419	8.89832	8.85025	8.6618	7.12589	8.82916	8.1162	7.55152		7.44674	8.73861	7.90514	5.88383		7.91933	8.06661
9.23476		9.43025	9.32183	8.17032	9.20751		9.67477	7.44638		9.73212		8.75221	9.61646	8.92339	8.18321	7.40635	7.68913	6.991	8.14974		8.56084	7.66562	8.15006	7.823		8.1959	7.78747
9.69043		8.91834	9.4552	9.3743	7.84615			8.02442		8.66321		8.24575	9.26368	8.005	8.26348	7.18977	7.73118	7.58259	8.2494		8.84021	8.64634	7.76586	8.13226		7.2276	6.47483
7.33756		9.77024	10.2972	10.7369	9.14842		8.86496	9.8975		8.84914	8.75948	8.90816	8.25273	9.46176	8.185	8.38439	9.21111	6.42508	7.95915		7.58894	8.16446	7.73566	7.40561		7.81901	8.52012
9.58618		8.89204	9.65928	9.50061	9.82203		9.81815	9.47151		8.55934	8.52184	8.36707	8.5952	8.42747	9.34493	8.20568	8.59265	7.7309	8.23085		7.64058	6.30709	7.22156	7.55319		8.6876	6.94124
9.68994		10.2576	9.57568	9.72897	10.5795			7.90438		9.33099	9.26834	9.04144	10.6764	8.71866	8.26546	8.48861	8.17508	9.54145	6.8187		7.42606	6.18057	8.53135	6.91419		7.90289	7.37627
9.64528		9.88153	10.8932	9.97579	10.1514		9.03133	7.846		11.2111		9.02765	9.72857	8.81513	9.17459	8.45589	7.6671	8.7325	7.9023		9.32271	9.42929	7.5308	9.63272		6.86069	7.9673
9.91655		9.63691	8.12923	9.89875	8.13726			8.66374		9.21853	9.00614	8.90882	7.95808	8.17274	8.67938	8.61703	8.95089	8.07574	7.8103		8.01608	8.51649	7.80708	6.4304		6.80015	7.58702
9.74281		8.83821	6.81751	10.9808	8.96958		9.69523	8.90287		8.57716		8.83847	9.58546	8.40013	8.15137	9.5445	7.98728	9.02494	8.53075		8.22226	8.61805	8.03066	9.1195		7.01334	8.01137
9.50192		9.19537	8.50249	9.82217	9.92297		8.89938	7.77713		9.18485		9.0945	9.26207	8.36511	8.93519	9.69558	8.62698	8.41727	8.00217		8.44955	9.04492	9.44184	8.49487		8.2286	8.72276
10.0026		10.9837	9.70123	9.56509	9.75411			8.78615		8.61311		9.02876	9.23947	7.91218	7.7548	8.53755	9.21617	8.1348	8.46982		7.64961	8.69902	7.15954	7.91596		8.17889	7.08337
9.76969		10.1509	10.3909	8.5866	8.96931		9.19482	8.54661		8.42237		9.11002	8.81405	8.10526	8.02843	9.48043		8.15757	8.65911		7.88419	9.04329	7.59787	8.34239		7.86974	8.54703
10.2991		9.8502	9.67573	9.24528	8.32559		8.84694	10.1734		8.43237		8.37633	8.56515	8.06233	9.02135	8.8356		8.00411	7.76145		8.4437		8.4164	6.37673		8.22982	8.20292
10.0603		9.50686	8.79121	9.41	8.42887			7.92296		8.98148		7.96296	8.70342	8.79521	8.71402	8.83744		7.78491	7.87164		8.2225	9.26184	8.93833	8.94458		8.2548	8.95112
9.46659		7.95028	9.7191	9.22606	8.36769			9.44308		9.52698		8.73526	8.54081	7.80155	7.48007	8.19207		8.5749	8.17463		8.31373	9.53361	8.23592	7.76627		6.86055	7.01171
10.2519		9.41531	6.9994	9.7931	10.4656			9.1243		8.10239		8.13427	8.36083	8.86979	8.26182	9.02668		9.34191	7.75809		8.77436	8.84721	8.22856	7.32415		6.87336	7.94827
10.0867		9.68628	8.811	8.91846	7.37475			9.14178		9.09497		8.50886	7.31187		8.16604	8.192		9.43734	8.67962		7.93278	8.53101	7.92828	8.45805		8.47233	8.31382
9.42497		8.89877	9.40589	10.0143	8.57095			8.61613		8.02081		9.22998	7.88463	8.91852	8.40796	8.81152		7.92794	7.91017		8.43939	9.86436	6.33686	9.06081		7.80852	7.98579
10.0219		9.18797	9.59064	9.13761	9.31644		8.77597	9.43566		8.37739		8.74315	8.94762	8.89426	8.17344	10.929		8.3102	8.9067		7.6271	7.21329	9.17081	7.73486		8.27168	8.85395
9.77555		10.051	8.63562	10.4195	7.90469			8.8654		8.60418	9.05971	8.38798	10.6935	9.88132	7.47339	8.6261		8.90642	8.46712		7.70027	8.62542	7.86761	8.26982		7.12467	8.07884
10.3564		9.80171	8.59902	8.95586	9.4144			9.40828		8.42325		9.46721	10.7018	7.34135	8.47137	8.14878		8.87128	7.15364		7.94886	7.50465	7.59128	6.66246		7.71954	8.193
9.76121		8.45226	10.515	8.61715	8.78377		9.76865	9.75729		8.43695		9.07973	9.41523	7.52702	7.5241	8.55926		8.22234	8.34191		8.2095	8.5797	8.0092	8.33762		9.99024	8.52983
10.0183		9.50319	9.00641	8.38511	9.54824		9.42384	9.90435		7.8943		9.12966	9.02493	7.94129	8.075	9.25551		8.37392	7.87257		9.05816	8.03067	9.37704	8.44319		8.24863	6.7244
10.3184		9.22698	7.65257	8.53632	9.80647		9.40895	10.4154		8.96344		8.41942	8.25061	9.07151	7.89379	9.31479		9.13607	9.36193		7.86035	7.75394	8.00827	7.65413		7.45207	8.08419
9.63605		9.70483	9.55579	8.51215	9.83611		8.05306	9.53282		8.26107		8.38941	10.5964	8.67742	8.10385	8.75439		8.56532	8.83228		8.44437	8.40251	8.38143	6.15403		7.87602	8.30877
9.61746		9.65681	8.42261	8.18823	6.41338		8.85841	8.5542		8.60996		8.16175	9.77096	9.7324	7.34767	8.92241		9.28749	7.75233		7.13229	7.29954	7.25901	8.13661		8.50116	8.50021
10.0699		9.54356	9.05109	8.88559	9.10263			10.6943		9.06702	8.84812	8.79397	8.82806	7.84663	9.12188	8.14068		8.16453	8.34341		7.77228	8.48146	7.68075			8.50784	7.13612
10.0545		9.77574	9.73342	8.84454	8.99229		9.83097	7.25409		9.71249		7.76595	8.25483	9.12961	8.15515	9.162		8.85978	9.30089		8.62654	7.82217	8.52025	6.87908		7.45203	8.80848
9.64981		8.90843	9.63644	8.69041	9.26982		8.10376	7.61957		8.84238		7.74184	7.75774	7.78035	8.50851	8.52035		8.52454	7.73813		7.252	9.03992	8.34506	8.75872		9.09297	7.17515
11.7389		9.96473	9.73102	8.18346	9.71807		8.11639	8.18102		8.31375	9.29947	8.57395	10.2583	8.23223	7.66449	6.79993		8.8487	7.71329		7.63765	7.82935	7.57022	6.82914		6.71271	7.85223
9.2599		8.86111	9.99693	8.54694	8.77579			7.988		8.30972	9.2457	8.48249	9.53362	7.36455	9.00835	8.21458		8.22701	10.0554		8.00593	8.3195	7.83231	8.3113		7.79978	7.55245
9.55666		8.15309	9.01764	8.90051	8.59738		9.20446	9.27116		7.23413	9.16572	9.44537	8.83154	8.00575	8.73699	9.96051		8.31058	8.79168		8.31633	8.69117	9.64031	9.2835		8.23417	6.44915
10.3335		9.40456	10.7141	8.89329	8.56038		9.58864	8.65215		8.56835	8.84472	9.42936	8.17618	8.52108	8.83071	9.49195		9.10963	8.84679		8.18383	9.01256	7.69009	8.48788		7.28392	8.89853
9.7849		9.43486	9.86203	9.27162	8.52536		8.61864	9.2794		8.40867	9.84651	9.23123	8.67114	8.36939	8.69502	8.12782		7.28225	8.61562		7.64147	7.63515	7.93731	7.67885		8.63562	8.10071
10.0966		8.94695	7.23162	8.1929	7.96488			8.96923		9.1507	8.20527	8.9488	8.38198	9.3884	10.0609	8.59112		10.3645	9.63348		7.90608	8.99821	8.47697	8.9995		8.32387	8.02734
9.50852		10.2388	7.97389	9.99966	9.06173		7.90938	9.97539		8.51193		9.24372	8.19831	8.92645	8.69005	9.01033		7.9211	8.97266		7.25986	7.11353	8.19265	6.78433		8.20533	7.64565
8.94064		9.1383	9.04649	8.99528	8.21688		9.01256	7.14445		7.73464		8.10048	9.65514	8.58877	8.2871	7.41531		8.43263	8.53193		7.84429	9.21824	7.09452	9.34367		9.03949	8.01359
9.70882		9.14526	10.4242	8.99515	9.04888		10.2077	9.5822		7.41252		8.37592	10.0515	9.07584	7.83005	8.67135		7.7516	8.67291		8.16792	8.123	7.61904	8.14966			7.27328
9.33305		7.92078	9.60822	8.08489	8.72842		8.80593	10.1649		8.97694	8.33572	8.52399	8.79189	8.35354	8.7688	9.39171		8.53204	6.95383		8.10992		8.00696	6.503		8.50223	7.92374
10.5212		10.3688	9.42663	8.48602	7.08853			9.17046		8.90507	9.30691	8.8129	8.78326	9.32031	8.06071	7.30105		8.23916	7.73148		7.61553	7.96105	8.14194	8.41685		7.88463	8.21367
9.79541			11.3679	9.41414	9.57021			8.85637		10.0589	9.0497	9.20505	9.23133	9.1852	8.44264	5.70243		8.15379	7.9645		6.7731	8.47723	7.66183	7.47715		6.912	8.20657
9.91382			9.91376	9.62644	8.25726		9.51233	8.18127		8.30787		9.28682	9.50769	8.75762	8.50113	8.17288		8.21963	7.75272		6.87935	9.3285	7.96125	7.37777		8.12897	8.22441
10.2271			8.5635	9.78261	8.90673		9.19126	9.56267		7.08278	9.41041	8.61867	7.51174	8.14062	9.48254	7.60879		8.84703	7.79958		7.93734	8.94789	8.08262	8.64704		7.64694	7.98213
9.98257			10.1062	8.88846	10.1679			8.9488		7.93759	9.64032	9.06854	7.80078	8.26579	8.3953	7.7347		8.22976	8.23164		8.22385	7.61419	8.19445	9.39686		8.11206	7.73541
10.7742			8.71332	8.0472	8.74031			8.85837		8.69694		9.29979	9.40056	8.44246	9.21347	7.44798		7.73649	8.87458		8.0222	8.95422	7.78274	6.24927			8.44787
9.47498			10.3583	9.6557	9.54381		10.2254	9.67241		8.39088	8.87983	9.07937	8.51735	7.92824	9.17715	7.64465		8.35926	8.21982		7.76065	7.61391	7.93447	9.40689			7.44682
9.63117			8.59195	9.38611	9.562		8.46814	8.78042		6.42216			10.989	8.63123	8.1523	9.39157		8.35369	7.82785		6.00694	7.78331	8.83781	7.15948			8.65941
8.80888			10.9577	9.55641	9.52861		8.82972	10.1715		7.84819			10.0598	8.65528	8.22173	7.81075		8.49447	7.02332		6.93772	8.58427	6.43581	6.87325			7.58556
10.1926			8.78014	7.44278	10.3674		9.73787	10.1293		8.60059	8.65494		8.6103	8.93537	8.61482	7.71256		9.0968	8.32049		7.05025	7.62779	8.11239	8.05415			8.21629
10.1091			8.63726	8.61945	10.2975		8.89054	9.4132		8.63726	8.47296		7.57864	9.28791	8.83077	8.43632		8.22665	8.42006		8.26042	9.53611	7.76421	6.38973			8.73006
10.188			9.285	10.3232	9.53615		9.84141	8.12759		8.76325	7.90975		8.13058	7.78879	8.55679	8.53533		8.10288	7.84632		9.00945	7.90703	7.51841				8.48435
9.63451			9.99341	10.0901	9.77725		6.72323	9.42371		7.88393	8.51575		7.81512	7.75118	8.7933	9.18026		7.5346	9.32398		7.53053	8.44009	6.17281	9.68205			8.12496
9.25127			9.88777	9.34	8.5868		10.1128	9.01072		8.88113	10.1345		7.27765	9.12146	8.39764	7.864		9.02045	7.5633		9.02373		7.169	6.89464			8.76062
9.82163			10.6002	8.09289	7.61913		9.48991	8.69691		8.40654			6.49202	7.86231	9.24176	9.47835		8.10269	6.97571		8.60693	7.81912	6.63048	7.61723			7.99589
10.3298			8.87738	9.46565	9.04227		9.23995	8.55475		8.46343	8.8441		9.45916	7.63483	8.66184	8.22988		7.83447	7.96688		8.77996	7.69784	6.53303	6.68622			8.02968
9.90245			8.77995	9.52423	9.18475		9.05372	7.668		8.66655			6.92723	6.80895	8.15289	8.88756		8.52313	8.46928		7.74468	7.82711	9.94277	9.26214			7.74232
10.0017			9.22048	9.19685	8.00598		10.0105	8.09552		8.70159	9.29972		8.66577	7.17171	7.88883	9.2427		7.99316	8.34695		8.34078	8.03338	4.16558	7.75773			7.45872
9.35677			9.51078	10.0432	9.19828		9.21305	8.59264		8.3016			9.28464	8.58329	8.51271	8.48918		8.41986	8.57727		8.59082	8.76674	7.72824	8.24182			8.12154
9.99008			9.41322	9.69515	9.23481		9.05324	8.33442		7.93279			7.56643	7.80544	7.22106	8.53349		3.76121	8.29035		9.43347	8.06901	8.32193	7.84926			8.4898
9.20159			8.41627	9.9519	8.74457		8.64181	8.46622		9.35215			8.29197	7.20528	8.64084	9.07854		8.25099	7.3513		8.37899	8.44651	7.95054	6.67063			7.8624
8.76897			9.9965	9.47664	8.23781		8.52144	9.65944		8.70051			9.17724	7.66381	8.02593	8.5451		8.95809	8.36265		8.56592	8.46726	7.63313	6.58719			7.14096
9.58791			9.13024	8.76216	9.86614		8.99975	9.09375		8.55821	8.25846		8.88624	7.27439	7.96331	8.57317		8.19534	7.32937		7.56738	8.15387	7.9832	7.14844			7.35861
8.49463			8.27725	8.40033	8.63776		8.61348	9.35126		9.79841			8.80927	9.11928	8.03631	8.68954		7.16665	7.8541		8.64324	8.88022	8.47137	6.30352			7.60926
8.80154			9.20379	8.50415	8.75911			9.01826		9.32609			8.07718	7.74147	8.36178	8.46293		7.44877	7.39163		8.79024	9.44828	7.54196	10.1051			8.22496
10.4004			10.7921	8.41522	9.03933		7.39899	10.1784		9.01715			8.67476	8.22853	7.75106	8.73648		8.40106	7.91982		8.50994	7.89924	7.91214	9.6514			9.27848
9.19976			10.4065	9.78586	9.14165		8.55379	10.147		7.95107	9.71158		8.87666	8.17059	7.48945	8.51823		9.8434	8.34926		8.19798	8.69906	8.63272	8.13584			8.36214
9.2841			9.21233	9.3057	10.9287		9.00751	9.34203		9.08493			8.59791	7.83008	9.18769	7.80581		6.2718	8.93633		8.90464	9.66864	7.87647	6.97054			8.11568
9.75116			9.12063	9.6638	10.1698			9.66043		9.2999			6.58554	7.98204	8.77943	7.988		8.23042	9.05309		8.45746	8.10959	8.45201	4.6557			9.14125
9.43764			9.30391	10.2393	8.59357		7.65787	8.51442		9.14058	9.01494		8.38899	8.60526	8.48702	8.82197		8.27153	8.38435		8.09015	9.61527	8.68548	7.08948			7.63161
9.07201			10.4061	8.99299	9.16535		8.95512	9.63106		8.72654	8.19812		7.93483	8.04199	8.30864	7.99945		9.77697	8.60121		8.89377	8.58449	8.04526	6.32873			6.68007
9.33192			10.4626	9.40598	8.65335		8.83867	7.75783		8.55213	9.13255		9.44887	9.67638	7.91624	8.02755		8.97394	8.63833		8.18048	7.88748	8.67369	8.82896			7.6519
9.71798			8.21114	10.1373	8.6612		9.57984	8.21924		7.8317	8.86413		7.93312	8.22743	8.0022	8.54851		6.61768	8.15359		7.77448	8.9652	8.73442	8.13154			8.4084
9.50859			9.28936	8.66592	8.81733			7.60456		10.1958	8.97226		9.62379	8.02982	9.09773	7.63128		8.6018	9.43095		7.45067		8.67086	9.37269			6.71785
9.02304			9.10468	8.53972	10.874		8.70999	8.623		9.79686	7.83756		5.64481	8.87009	8.13427	8.30308		8.0151	8.69675		7.28223		8.48232	6.70188			7.64464
9.39099			8.5838	8.85428	9.96064		10.395	7.03794		8.6811	7.32361		8.54316	7.02745	8.89398	8.2663		8.47902	8.59204		8.9238		8.73696	7.00838			6.49939
9.65681			9.45737	7.17615	8.76166		9.53126	9.44507		7.24822			8.43322	8.70374	10.1397	7.83447		7.9969	8.64002		7.66898	8.76078	7.99972				7.75097
9.98208			8.82098	9.50465	9.11528		7.38927	9.52607		10.1663	9.11517		7.65687	8.35821	8.67852	8.24056		7.63275	8.54827		7.55125		8.13508	9.60893			6.4451
9.09372			8.64941	7.9996	9.22971			8.98326		8.67033			9.00129	8.07725	9.2229	7.53223		8.07129	7.0967		8.178	8.8627	8.05891	8.52613			8.46202
9.78072			7.33185	8.11022	8.66371			7.69662		9.48155	8.24576		7.63773	8.30838	8.48406	7.06566		7.46406	8.31217		7.86899	8.2456	8.1667	9.27283			7.59103
9.81274			9.64649	8.26631	9.86477			9.59852		8.33281	9.41268		7.6769	8.3454	9.90967	8.52632		7.45836	8.13572		8.20336	7.62824	7.67911	8.82297			7.47743
11.3006			9.73579	8.60321	8.84774		9.54752	9.01683		8.66707	7.14766		8.24751	8.16221	10.0784	7.98156		7.82498	8.84122		8.18343		8.62523	10.1453			8.24488
9.42727			9.45023	7.88554	8.92548			8.55465		9.73266			8.85635	7.86727	9.5834	7.4313		8.17706	8.27128		8.559	8.89528	8.04547	10.2594			7.82334
9.47014			9.09618	8.06132	9.75728		7.37292	7.85027		8.27151	9.98098		8.71856	8.75745	9.27915	7.25152		7.2717	9.3		7.61593	8.32589	8.6786	9.46971			8.49158
10.0222			9.25175	8.90232	9.77005		9.93667	9.1521		8.55515			9.5294	8.16279	9.06968	8.1527		7.99183	8.26273		9.17383	8.95589	9.20752	8.7896			8.53954
10.0445			9.47479	7.07966	8.00337		9.75424	8.19543		10.1878	8.83532		8.34093	8.63756	8.76129	7.69778		7.52242	9.93395		7.98407	7.69279	8.52659	7.41167			6.1333
10.2297			9.14401	9.94317	7.97241		8.2726	9.57901		10.1244			9.81714	9.37972	8.64345	8.26264		8.96128	7.77638		8.34529	9.49453	7.38442	10.5057			7.64202
10.4226			8.8717	8.4013	9.03685		9.41945	8.79821		9.13733			8.68788	8.38306	9.07098	8.5751		8.11469	8.96314		8.16917	7.82222	6.99985	8.98952			7.99922
9.39995			9.5869	7.53551	8.86807		9.39699	8.67992		9.05879			7.48736	8.77676	8.49282	8.57198		7.90691	8.7847		8.10562	8.68281	8.1923	8.06351			6.4902
10.0261			8.93349	9.99928	7.85975		9.23933	9.10416		8.14879			8.06383	8.49575	7.46695	8.11657		8.94898	8.03869		6.75012	7.39397	8.2996	6.43193			6.93108
9.41689			8.95504	8.74052	9.21137		8.209	10.1976		8.62968			8.17775	8.88409	9.64857	8.88421		9.17568	7.61582		7.95079	8.23242	7.50509	8.83141			10.4121
10.2042			10.4146	9.71131	8.7847			8.73309		9.91453	8.68219		8.29422	8.07086	10.0908	8.38421		8.05747	8.10436		8.57401	8.76318	9.28393	8.2842			6.8935
10.3392			9.69214	9.83155	8.83037			7.98094		8.03566	9.45088		8.91	8.23151	8.67827	8.20514		9.47643	7.18787		8.43746	8.28325	9.09642	7.47816			7.78819
9.52056			9.68936	9.08695	8.6066		8.60801	9.26276		6.87104			7.94765	7.41176	7.75754	7.93849		8.78235	8.32144		7.85929	7.29573	9.06796	7.34368			7.19933
10.3146			8.87412	9.33351	9.09248		8.72376	6.69528		9.49713			8.9746	8.49667	8.06815	7.29684		8.78952	9.31325		8.88659	8.86616	7.2644	8.1635			7.47529
9.85192			8.95646	8.52366	8.54473		8.39727	9.4239		8.49181			8.13819	7.96473	8.08108	9.22671		8.89227	10.398		8.88763	9.28583	6.95891	6.35952			7.94698
9.39417			9.33071	9.16233	8.88588		8.8867	9.85358		9.83905			7.47334	8.74731	8.95881	7.50304		8.16358	7.37349		8.04363	7.6924	7.65345	8.08685			8.0019
10.0536			9.83387	10.0714	9.08728			9.07299		9.11228			7.2676	9.16691	8.1073	8.26734		8.29141	7.58851		8.25039	8.52373	8.91708	8.88953			7.57054
9.72719			8.46704	7.89424	9.31827		8.70074	9.7039		9.62978			8.2525	9.55311	8.19263	8.68825		8.34651	8.66793		7.50059	8.00908	8.86265	6.48669			8.19172
10.2701			9.1582	8.93939	8.40613		7.33714	9.30804		7.89286	8.22928		8.28924	9.91958	8.46554	8.20994		8.72694	7.87954		9.38289	6.94356	8.76193	5.9234			7.85454
9.83407			10.1769	8.64103	7.82968		9.16769	8.3015		7.8234	9.37058		8.70027	7.33574	8.24102	7.88702		7.6948	6.51946		7.16785	8.68264	8.10539	7.84182			7.52885
9.33461			7.04019	9.03527	8.69157		9.50848	10.1136		7.59411	9.74986		7.288	8.31222	8.56449	7.73112		8.45507	7.44976		9.04628	7.66416	8.20906	9.39907			7.69473
9.71395			7.59284	8.3692	8.6586			8.17169		9.09165	8.97116		8.74749	8.97425	7.8357	8.38296		7.41952	8.36727		8.5223	8.46476	8.62106	9.43178			8.5521
9.42988			7.86347	9.65776	9.32577		9.38033	9.10474		9.98171	8.34813		7.68728	7.44494	7.80045	8.9844		7.94718	8.81968		8.26249	7.32598	7.3969	8.12931			8.67868
9.68131			8.30586	9.40606	8.4856		8.71498	8.33135		9.84425			8.97382	9.04143	7.99462	6.9305		7.90366	8.79247		8.46692	7.48672	8.39138	7.43453			8.71847
8.72454			9.50303	9.47734	10.0069		9.08149	9.11983		8.57883			8.652	9.17307	7.77693	8.14731		9.21652	8.81931		8.50602	7.33654	9.14389	8.12175			7.54415
9.98348			8.62896	9.23195	9.65318		9.27728	8.66328		8.90995			7.8892	8.61967	8.09495	8.2393		8.01814	8.50181		8.0411	9.34584	7.94444	8.20513			7.79858
9.66391			9.62223	9.34473	8.96202		8.11859	8.91598		8.25029			8.64008	8.43702	7.84879	7.28855		8.75501	8.42307		9.22034	8.17704	7.70043	7.27989			7.07494
9.88185			9.07144	9.05368	7.95393			8.21884		9.52753	8.67089		8.35337	9.948	8.09162	8.14159		8.36149	6.94408		7.96734	5.98976	8.44083	8.97205			8.53572
9.63956			9.28483	8.45543	8.73749		8.83436	9.26251		8.16702			7.91757	9.96403	8.45559	8.32457		8.29886	7.64622		8.12168	8.13212	7.77147	9.1561			7.81538
9.47865			9.23683	11.66	8.535		9.25115	8.12409		8.86465	8.6916		9.23044	8.29159	7.96949	7.97233		7.94433			7.84802	7.65466	8.23675	9.11024			8.02507
8.65361			9.14182	10.2194	7.83017		8.38929	6.63203		8.36155	9.23746		8.36316	8.55862	9.00633	5.20434		7.59725	6.76584		8.96477		8.76026	7.14544			7.99593
9.82127			8.22668	9.05791	8.55096		9.33401	9.25303		9.6754	8.8712		9.36608	8.48845	8.61224	8.97886		6.91376	7.76262		8.48584	8.38022	8.51168	5.9292			8.89021
10.2516			10.4178	8.59499	9.17446		9.02479	8.41635		8.57426			8.78185	8.24528	7.91986	8.58761		8.36756	9.1114		8.57377	7.06297	9.04108	6.13886			8.51829
9.0167			9.37583	7.30926	9.4515		9.22086	8.05777		8.73048			8.60249	8.0839	8.66201	8.18305		7.82771	8.62019		7.20866	8.48625	7.9142	7.79739			8.21753
9.55575			9.08952	10.5455	8.46662		7.24733	8.00224		9.76536			7.59242	8.36418	7.86587	8.18581		7.31213	9.06603		7.96559	8.95242	6.4862	9.97193			8.63306
10.5656			10.0482	10.2257	9.12669		8.1362	8.38807		9.26014			8.21711	8.92789	8.37565	8.18142		9.14905	7.8575		8.70367	6.91561	8.63052	6.46328			8.34004
9.62688			9.47691	8.66959	9.17459		8.88555	8.59475		7.75494	8.58312		9.70816	8.30769	8.73721	7.69704		9.12814	8.26176		8.07589	8.4426	5.369	7.49247			8.0211
9.35771			9.85507	10.2061	7.76203		9.30144			8.19439	9.05521		8.43263	7.95303	8.63404	9.19599		8.74121	10.1292		8.87521	8.00502	8.8091	7.1951			7.59115
10.5143			8.79627	9.95523	9.69969		7.89432			8.38105	8.3892		7.25201	8.58067	7.57807	7.53968		8.61046	7.96177		5.82345	8.21734	8.09187	7.97989			8.25669
9.87186			8.33429	9.82636	9.2242		8.23827			9.23034			8.40495	8.98635	8.71948	8.76813		9.21623	8.25107		8.5903	8.25829	8.1073	8.29027			8.27182
9.8529			8.99064	10.2351	9.2205		8.58529			9.132			7.92995	9.05096	8.04309	8.1254		8.89219	7.54846		9.45527		8.67786	8.55497			7.82804
9.24185			9.53304	8.96028	10.4974		8.30517			9.00441			8.71457	7.84139	8.50061	9.95814		8.67485	8.13043		8.40966		7.04461	7.67587			7.97944
9.51367			8.44432	9.60463	8.60739		9.00127			8.07077			9.0756	9.24378	8.45138	9.00709		7.9116	7.23783		8.41569	7.85198	8.34997	10.1226			8.61915
9.43589			9.40387	8.75311	9.07675		8.69811			8.44289			7.27664	7.18355	8.43133	8.37687		7.74188	7.70015		7.99893	6.89547	7.91435	7.02282			7.63663
9.91635			9.2856	9.22222	9.79517		8.71855			6.98516			8.078	8.09797	8.76703	8.62009		8.96495	9.87412		8.69125	8.73473	8.61073	7.45788			9.401
9.3371			7.8958	8.28237	8.57219		9.39728			8.68209			8.74458	8.67957	8.2086	8.16384		7.5657	8.00935		8.02029	8.86227	7.40685	8.74059			9.17506
10.0253			9.91362	8.90092	9.57501		9.23889			8.1623			8.67959	8.26554	10.0726	9.08853		8.68985	8.43974		9.01866	7.98158	8.71522	8.79546			8.22886
9.81022			8.70856	9.11104	8.58992		9.78447			8.68332			8.33087	8.95284	8.49816	9.89369		8.5205	7.86185		8.4519	8.73075	7.66127	7.74338			8.48445
9.62557			9.43971	8.43766	9.63837		8.44755			8.89061			7.40419	8.96377	8.4649	9.90085		8.18141	8.22691		8.21505	9.3688	7.79021	8.65964			9.04652
9.43974			9.28123	10.3419	8.97814		6.75621			8.75063	8.40629		5.21636	8.12807	8.25737	9.19873		8.99394	8.69782		7.01371	9.04131	7.33648	8.44684			8.51471
10.3424			7.46993	9.94514	8.49525		8.12856			9.27045	8.86769		5.75141	8.15016	8.77144	8.94219		8.7393	7.83103		6.07753	7.81517	8.29469	9.24935			9.32041
9.5778			8.85926	8.98565	8.7138		8.64417			9.99355	8.17049		7.91992	7.90702	8.03654	9.29774		8.65943	8.1403		9.10596	8.42819	9.00535	8.2112			7.30551
9.17606			9.60945	10.5291	10.1978		8.70547			8.46007	7.9698		7.74042	7.48989	8.80137	8.56531		7.91064	7.53816		7.39872	8.4251	7.62439	7.84156			6.7154
9.04552			9.32586	8.73267	8.81211		9.5057			8.6513	9.12707		7.70622	7.08894	9.8929	8.17673		8.8096	8.37696		8.246	7.74576	6.71991	7.81631			7.24947
8.56371			6.24983	9.32421	9.26206		8.19444			10.0456	7.55564		9.18979	8.77471	8.80565	9.49754		8.14673	10.5557		7.6796	7.72348	9.37793	7.93124			5.95661
9.83092			9.05675	7.24009	9.52509		7.21823			10.3544	8.56785		8.37855	8.42241	8.66859	8.61346		9.27943	7.87585		8.40071	8.52959	7.38939	7.13263			7.78445
10.1748			8.188	8.26286	8.50857		9.41339			8.09136			8.46835	8.97612	8.07726	8.38135		9.62828	9.4616		7.00484	9.46184	8.07255	9.54328			7.62749
9.7331			8.79171	5.94613	8.76786		7.58579			9.03017			10.241	7.99905	9.42617			8.44018	7.39996		7.40201	8.48644	7.97846	7.8165			8.84673
9.82583			9.78896	8.30804	8.31832		8.22586			9.28875			7.87243	7.9025	8.6007	8.81633		10.5679	8.14009		9.05142	9.89527	8.34925				8.38346
10.0909			8.82812	9.07645	9.0608					8.24595			8.16798	8.81966	8.36436	8.76331		7.39546	8.13492		8.44621	8.53625	8.31808	8.45773			7.69049
9.94973			9.53452	8.9284	9.89456					9.0202			8.32609	8.68708	9.02505	10.3767		7.8627	7.93955		8.39481	8.50471	8.82039	8.09126			8.82034
9.41779			8.88243	9.06035	10.4963		8.13976			9.00326			8.47817	8.49239	8.51773	9.72988		7.45048	8.09431		8.88327	8.03001	8.21142	6.88034			7.11852
9.86958			9.46634	7.32625	9.62383		9.56237			9.33992			8.58579	7.84097	8.26192	9.04838		7.79443	8.82935		8.44204	8.35916	7.65203	8.76448			7.12006
10.203			8.15498	8.75755	9.21777		9.9034			8.34192			9.18463	7.83053	8.22668	8.50963		7.99913	8.4024		8.40464	8.18811	8.23538	7.87327			7.45429
10.3277			10.4264	7.44366	8.77749		7.81169			9.44235			7.89271	8.19442	8.51739	9.48817		8.38983	9.82217		8.30814	7.49228	7.53696	8.21462			7.07286
9.62056			9.06869	8.90558	7.97884		9.30665						8.00964	8.37095	8.28072	8.03603		9.24289	7.247		9.1289	6.25207	8.48523	8.09397			8.90977
10.3988			9.1457	9.13655	7.6409		9.65989						7.8124	8.06499	7.73453	8.83341		9.06255	8.36136		9.32671	8.16731	8.25367	8.78212			8.63738
9.06412			8.93927	8.83554	8.99938		8.21967						6.54338	8.34138	7.96398	9.31175		8.318	7.45315		8.73025	8.5687	7.97219	7.46219			6.66005
9.95261			9.80284	9.79665	7.53876		9.0684						8.24554	7.81205	8.25038	9.14338		7.6051	6.78423		7.59717	8.92275	7.71632	7.45745			8.13399
9.8167			9.3392	8.37754	8.15262		8.12815						9.05445	9.17787	8.15496	9.06348		9.40975	10.0743		8.97952	6.53392	7.88664	6.87839			8.98879
9.59859			7.80377	9.50481	10.5708		9.12284						6.77021	7.9742	7.55031	8.73637		7.91442	8.31196		8.25924	8.44148	7.51938	8.49864			8.15016
10.124			9.06629	9.19869	8.65757		9.33949						8.04449	8.67955	8.64295	8.90726		7.14069	7.89455		7.70178		7.636	8.74136			8.19738
9.89216			8.6802	8.60274	9.66524								9.07276	9.22031	8.83773	8.50703		7.93326	8.70668		8.27278	7.51222	7.1723	8.94075			7.83738
8.87475			9.60596	10.5715	7.46567		10.2247						7.65749	6.99844	8.79172	6.70886		8.2923	8.23149		7.83627	7.11504	7.80658	7.16061			8.65916
9.5711			8.7307	9.1435	8.5297		9.78104						8.09722	8.272	8.20291	7.6453		8.03581	8.05943		8.12838	8.22032	7.63817	9.97098			8.1674
			9.7333	9.62342	8.5163		9.40013						9.06179	8.16076	8.67931	8.40271		7.92963	8.09443		8.23175	7.12365	8.43705	9.21414			8.48972
9.64839				7.63633	9.34126		9.7175						10.3657	8.19806	7.77117	8.4686		7.37199	8.5029		7.9071	7.73575	8.66175	6.98052			7.26638
9.80055				10.4643	7.05769								8.88784	8.20588	8.61217	8.74924		8.85366	7.96434		8.82481	7.24417	8.31087	9.03439			7.86535
9.6644				9.78696	6.71899		9.56902						8.4228	7.69553	8.17421	7.83385		7.86265	7.5238		8.59994	8.70124	7.65182	10.3716			8.50477
11.4171				8.69351	8.85956		9.2158						8.387	7.07501	8.0888	6.93258		8.26288	7.25229		8.90172	5.72656	7.57995	7.54803			8.46
10.1576				10.7495	9.44103		7.21595						8.7279	8.79642	8.44144	7.61204		7.56375	7.89646		8.11131	9.18339	8.66599	9.18641			7.42646
10.0558				8.89038	8.07689		9.73637				9.14896		9.30545	7.78506	8.88287	8.27305		8.55229	8.51941		8.02395	8.65878	7.48563	7.42635			7.95505
8.90489				9.98534	9.41524		9.15826				8.47332		8.75593	8.20332	8.10027	7.75673		7.84535	7.83948		8.41177	8.48457	9.18166	9.74768			8.27055
9.49635				7.82155	9.81101		8.46223				8.06441		9.10504	8.90355	7.77382	8.5958		8.41406	8.65378		8.08504	8.29075	8.54568	7.41748			7.6651
10.8759				8.79876	9.64954		9.55082				7.85471		9.73022	9.02372	8.10416	8.39932		7.70013	8.36834		7.88824	7.13209	7.45841	6.36307			6.49012
10.4929				8.9157	9.52363		9.12962						8.16804	8.52899	7.90822	7.72543		8.53549	7.51838		8.29165	8.45556	8.552	8.59466			6.98863
10.5561				11.3109	8.35661		6.602				6.98938		8.41487	8.92885	8.69718	8.11447		8.58347	7.76069		7.0055	8.59361	7.56017	8.55903			7.63028
9.73163				9.96112	8.99743		9.25455						8.39343	8.44949	8.1446	7.29299		8.18141	8.43597		8.70711	8.44663	8.54746	8.59435			9.4595
9.69485				7.61489	10.3002								9.28482	7.92126	8.61474	8.36739		8.23905	4.80998		8.22046	8.22899	7.0713	8.20092			8.2228
9.64641				9.76054	9.09834		8.58882						8.78909	8.12214	9.32817	9.18724		8.31412	8.27604		8.66936	8.66857	8.35894	8.61439			8.18818
11.538				10.6648	9.11218								8.97029	9.06692	7.81508	6.64697		8.09826	7.57519		8.32653	8.73961	8.6639	10.291			8.07695
9.78059				7.22592	9.53359		8.71399						8.05136	9.75618	7.97329	9.36949		7.82155	9.71829		8.43631	8.48445	8.20412	9.71264			7.12132
9.73202				10.641	9.60373		9.69482				8.38172		7.34915	8.12698	7.74011	8.26929		8.59375	7.5736		9.08444	8.45302	7.50136	8.99611			8.29267
9.69931				9.62579	9.74049		8.12594						7.9055	9.23123	10.0836	8.48865		8.56318	7.20965		8.80917	8.30327	8.00002	9.50211			7.22462
9.73497				9.16238	8.9811		9.27345						6.6455	8.8444	8.66295	7.68065		8.31509	8.4836		7.59671	7.10505	9.65415	7.56247			8.4979
10.4794				8.91573	9.63419		9.09136						8.44485	8.74893	8.70246	9.29956		7.31905	7.57752		9.13508	8.30147	7.19247	8.52571			7.20593
9.68389				8.85393	10.7191						8.24806		8.70705	6.80647	8.80049	8.01837		8.85261	8.36084		8.87737	8.78003	8.39367	7.17715			8.02832
8.52686				8.52874	9.17375								7.76699	8.79824	8.48369	7.58627		8.15166	7.43034		7.81574	8.81888	7.63191	6.44239			7.565
9.35414				8.99399	9.31419								8.48568	8.77396	7.56733	7.07376		7.88512	8.25608		7.61622	8.42797	8.31524	9.1564			7.39672
10.7961				9.17864	9.87264								8.23871	7.75209	8.2242	7.88139		8.46847	7.76303		9.00367	8.45009	7.39038	7.28481			7.17207
11.6216				9.01658	10.5516		9.50978						8.91655	8.36156	8.79036	8.52616		8.11717	8.05498		7.79527	8.61545	8.69316	6.49836			7.26062
9.15336				10.0563	10.2765								8.19553	8.22532	8.67808	7.61903		8.76132	7.92875		8.15234	8.42745	8.51929	7.73116			8.23296
9.7732				9.25395	8.3997								10.4181	6.9457	8.44144	7.43751		9.42347	7.47078		8.15782	7.50264	8.65394	6.39574			8.03035
11.2526				9.09062	10.7065								8.78599	7.73477	8.10029	7.65958		7.694	8.16392		7.34944	8.01515	8.01523	8.45987			9.03396
10.184				10.7008	10.2013		9.62489						6.73181	8.89538	9.63345	7.38536		8.98805	7.94888		7.24021	9.27267	8.71375	9.52467			8.70807
9.7651				10.6132	10.1634						8.63615		9.0047	8.6457	8.33876	9.29457		7.65877	8.03084		8.52895	9.21755	6.98287	7.2494			8.58182
11.0432				10.3691	9.25118		8.59732						9.52596	8.92964	8.25856	9.47178		8.48491	8.46449		8.2415	8.26807	7.81545	8.08158			8.32468
10.0883				9.55617	8.71379		9.91184						8.86162	7.67264	9.51879	8.16174		8.63421	8.27851		8.74843	8.83451	8.55894	8.11199			8.11468
10.2258				9.16987	9.65638		9.33872						8.18139	8.1087	8.92653	7.89334		8.05645	10.1778		7.11536	9.09227	9.29514	8.75102			8.29942
10.1121				8.31681	7.69521		9.98688						9.0492	6.70166	9.42006	7.50042		9.32799	9.08708		9.25969	8.2428	7.83552	9.92166			7.51947
9.98272				7.99121	8.64568		7.80519						8.88879	7.44617	8.23335	9.15053		8.70427	7.66416		7.29932	7.95369	8.3479	9.58611			7.70563
9.16693				9.15082	9.4787		8.1204						8.52655	8.41953	9.58529	8.37547		8.03082	8.49666		7.82953	8.5451	8.16491	8.30543			8.41367
9.52182				8.35676	8.57616		9.09212				7.15061		10.1537	8.86519	8.11484	8.41162		8.16415	8.06034		8.08187		8.91699	7.89862			7.5671
9.75269					8.81744		9.36717						8.66599	8.84688	9.11532	9.49571		7.7401	8.30413		7.98259	9.65183	6.47439	9.41983			8.12857
9.63632				9.00403	9.70154								7.73644	9.32379	8.57182	9.00602		8.80569	8.48386		7.81462	7.20964	6.17082	9.62622			10.2102
9.33713				9.59537	6.93741								8.45429	9.07545	8.35583	8.87756		8.9553	8.18505		8.20088	8.95913	9.26215	6.5338			8.49133
10.1261				9.16094	9.4647								8.80815	9.77551	8.51966	8.31799		8.00743	7.71602		7.7093	7.0269	7.83335	8.60591			8.11074
9.93325				9.12527	8.48966								7.21933	8.50221	8.90168	9.43269		8.37739	8.57922		8.10909	9.42451	9.02707	5.50476			6.94472
10.2292				9.6202	9.68169								7.50468	9.07093	7.5809	10.2088		7.58972	8.19586		7.7063	9.01595	7.06466	6.91947			6.71621
9.54543				8.5272	8.55533		7.66067						9.05201	8.62358	7.98083	8.01353		9.46422	8.19515		8.65242	8.78349	8.19127	8.68217			7.25232
9.81789				8.4471	8.76065								8.44363	7.62571	8.28712	8.415		8.47161	7.54209		9.11285	7.2773	7.70496	9.06947			7.83038
11.022				6.95668	9.29601		8.94137						8.50916	8.71017	8.0932	9.22028		9.147	8.21539		8.82569		8.07945	7.91824			7.53521
9.76605				8.68893	8.38331								9.57723	7.82668	8.85911	8.71435		8.49436	8.60346		7.68457	7.60148	5.32464	8.93432			8.18752
10.5558				9.17837	9.2495		8.43374						7.06086	8.56403	8.88914	8.37173		7.65169	8.27873		7.83086	7.56617	8.39903	7.12822			8.56488
9.68117				9.00899	9.54629						9.89599		7.8727	9.76165	8.05655	7.86088		8.15677	7.27364		7.58559	8.06053	6.97808	7.46401			8.67724
8.62184				9.42311	8.93887		10.2547						7.97124	8.37213	10.135	8.13533		9.77019	8.8782		8.37675	7.83174	6.76033	7.02117			7.09183
10.3333				8.37303	8.40085								9.23778	9.30531	8.54875	9.46892		8.45823	7.87859		7.37948	7.79609	7.55396	7.94004			9.20397
8.78196				10.2284	8.78722		9.17				8.11707		8.72514	7.36024	8.38801	9.13581		9.01577	7.60548		7.63457	8.64731	7.96982	9.15674			8.48004
9.41177				10.176	9.76704		9.88793						8.42522	9.84463	9.26691	9.33701		9.24257	7.94186		8.51358	7.53524	7.60167	8.64995			8.77061
9.60547				7.57856	11.0593		8.61255						9.01138	9.83033	8.5431	7.09802		8.82505	5.92378		7.92561	7.54095	9.34798	10.4946			8.22661
9.84687				9.27212	8.692								8.649	9.81211	8.5102	9.28517		8.10499	7.68413		8.88157	8.24956	9.3123	8.44621			6.4886
9.74386				8.67759	8.98923								7.93927	7.79662	8.88486	9.55232		8.35637	8.9006		7.38466	7.91631	7.88288	8.13494			7.43015
9.67462				9.66828	9.34843								8.35664	9.42699	8.14176	7.91483		7.98917	8.83075		8.25816	7.33882	7.58137	7.3756			7.41643
11.0333				9.10377	8.90546						8.51338		7.03702	8.53189	8.58045	8.57772		9.56265	10.1543		8.73701	9.53733	9.87011	8.70177			7.95548
10.1769				9.25462	9.01644		9.02928						8.76887	9.7925	7.84568	7.72443		8.15762	9.14822		7.42048	8.38848	7.99682	7.94328			7.22318
10.7399				8.72993	10.2428						8.50287		8.44078	9.8227	8.97419	7.60794		8.37627	10.3215		8.2948		7.98738	8.40996			7.87663
9.88246					10.7758		7.23292						7.95349	7.9045	8.44726	8.33988		7.63241	8.29572		7.57021	7.82665	8.92733	7.50274			7.26865
10.0499				8.24445	9.27245		9.40139						8.12779	8.74976	8.83504	8.91275		8.36648	7.9653		8.90532	8.92325	8.57445	9.94162			7.50818
10.7144				8.20817	9.42139		9.93353						5.56878	8.65696	9.18661	9.56686		9.06454	8.02506		8.95468	7.05349	8.07431	9.49562			8.30808
11.5228				9.74492	9.91067		9.70454						7.1638	10.2033	8.68256	7.9113		8.1235	9.66736		8.5898	8.47626	6.72124	5.20345			7.69236
10.4897				9.14982	9.6503		9.48307						8.24285	8.77934	8.53642	8.11898		7.82533	8.24933		8.30474	9.01952	8.13735	5.54196			7.71561
10.593				8.30243	9.5675								8.8129	8.13173	9.9331	9.10213		7.75604	8.35741		8.44174	9.05643	8.29632	7.51901			7.20628
9.31866				8.20513	9.05515		9.47257						9.49698	8.53557	9.14492	9.23805		8.1888	7.73037		7.71831	8.12195	7.72413	8.93771			7.81358
8.99943				8.34755	10.1555		7.79509						9.1504	6.69153	8.24046	9.66126		8.10021	8.55554		7.97334	8.63816	8.56493	8.66044			7.82218
8.62383				8.56567	10.799		8.95575						10.5683	9.72171	9.70801	8.52271		7.51288	6.36215		7.33838	8.69685	6.79818	8.92691
8.87565				9.22725	11.2599		8.84203						8.86307	8.21593	9.08586	8.43613		8.60298	8.31815		8.2361	6.88695	8.10105	8.8509			8.58867
10.4869				8.99894	8.6332		9.75728						8.85409	8.72688	9.24985	9.11809		7.64825	9.58689		9.28347	7.74327	7.27345	8.52182			8.097
10.0597				10.3329	9.45185		8.40488						9.0806	7.58326	8.71898	8.39149		8.43857	9.61164		9.74923	8.04755	9.35701	7.75969			8.51754
9.92046				10.2403	10.0518		9.8543						8.79913	7.71394	7.04839	9.14632		8.11309	6.28231		8.83084	7.2142	7.96756	7.65401			7.7641
10.4593				9.2443	7.96344		8.66131						9.08428	8.88495	8.83192	7.14652		8.57715	8.00787		8.83321	8.15	7.79669	7.80372			8.1315
9.87778				9.09799	9.6439		8.5823						8.15407	7.6492	8.64266	7.53944		8.35386	9.34528		7.97375	8.36528	8.27676	6.62135			8.19795
9.89471				9.11031	10.0605		9.47535						7.11284	8.0121	9.22	9.11854		9.18655	9.12857		8.29508	9.20609	7.60331	8.31595			7.84479
10.9188				8.67975	10.1072		9.49441						7.89405	8.18509	8.57043	7.55638		7.88094	9.29338		7.61268	7.8146	6.73568	6.43461			8.61972
9.68231				8.89587	10.892		8.12688						10.6532	8.66175	8.85962	8.94502		8.49315	8.32919		8.46291		7.81173	6.26507			9.10163
9.8799				9.27846	10.1211		8.46105						6.21662	8.18319	8.3461	9.65745		8.29065	7.46327		8.30001	8.42341	7.69311				7.61333
9.78476				7.9587	9.81238						9.54078		8.28627	8.26343	7.81221	8.58516		8.00228	9.36734		7.85083	7.81751	8.03128				6.86038
9.2643				9.45706	9.60323								9.14573	8.84385	8.09473	6.16492		8.11357	8.90876		8.37997	5.49073	8.31571				8.77319
9.78616				8.94257	9.90179								8.08996	10.3629	8.10936	8.91754		8.24067	9.20385		8.52119	7.96979	7.43285				8.37768
10.6666				9.3252	9.06915								7.17509	10.9038	8.42916	9.0864		8.92399	8.89468		8.62424	8.15892	6.45121				7.02168
9.40982				11.2617	10.9534								8.84266	10.7986	9.2898	8.15778		9.00702	9.33293		8.06884	7.06608	7.74993				7.24155
9.85721				9.61112	10.2007						9.05023		8.1401	8.23975	8.65735	8.87247		7.39348	8.25775		8.70444	8.94408	8.33164				8.14675
8.51348				10.0329	10.128						9.56517		9.2936	7.60847	8.80838	7.03715		8.86451	9.00335		8.15161	7.41914	7.67311				8.59101
9.44035				9.04207	10.473								7.60235	7.9909	9.39236	9.31476		9.97164	8.00278		8.98655	8.02026	8.47172				8.16281
8.4505				8.56478	9.33616						8.7732		8.35291	8.59577	8.97276	8.01086		8.47484	8.43767		8.06291	8.32949	8.36809				8.18807
9.8903				9.42389	9.19169								7.31143	9.38088	9.66447	9.49068		9.35284	8.17006		8.10464	8.07358	7.996				8.26889
9.25796				9.10476	8.89515								8.72133	7.26924	9.49092	10.8685		7.83405	7.1749		8.5139	8.42587	7.86484				7.56471
10.1406				6.99891	9.01644								9.02565	9.2112	8.95865	9.51025		8.20432	7.84155		6.54281	7.95234	7.82175				8.0264
10.1366				9.85376	8.60196								8.19278	8.08904	8.30306	8.21954		8.69198	8.88218		6.05634	8.66994	8.68699				8.19647
10.7148				9.86239	9.55067								9.15596	9.2859	9.08674	9.54256		9.24578	8.86491		8.25292	8.30831	7.59122				6.77313
10.1796				9.88048	8.78779								8.14523	6.88251	8.75969	7.94768		8.49667	7.40124		7.95197	6.65765	7.85693				8.36641
9.98142				8.83169	9.56528									7.69137	8.63954	8.31109		7.72089	8.43474		8.4609	7.52258	8.31267				6.44425
9.77925				8.39845	10.9555								8.61038	8.20591	8.2531	8.27957		8.40013	8.92294		8.82364	7.06451	7.94384				7.70855
9.94417				10.0208	9.48372		9.59245						10.0426	9.19016	8.73568	7.39039		8.87163	8.16258		8.10019	7.15533	8.56524				7.86094
9.81756					9.68239								7.49127	9.23354	8.73573	9.63404		8.56109	8.63232		7.97788	7.96854	7.79276				8.41468
9.19175				9.33352	8.4809						9.67641		8.27255	7.7693	8.62252	8.33682		8.69309	8.62569		7.76044	8.28532	9.00387				8.11062
9.96446				9.43018	8.73733								7.16244	9.42157	8.12251	8.06672		8.36787	8.05951		8.79657	8.26893	9.08455				8.37578
9.36895				7.42483	9.00298								9.17677	9.87221	8.51163	7.49343		9.77251	7.35873		8.02105	8.84554	7.73909				7.41872
9.38029				7.56959	8.70116								9.21483	8.59037	8.93736	8.36736		8.89768	9.02551		7.41447	8.79045	8.70927				7.34969
9.46227				8.34782	8.38419						8.81945		9.39808	9.34173	8.23293	9.6268		8.13978	8.02147		9.0956		8.89312				8.53225
9.25212				8.86389	8.191								7.74974	8.40009	9.10355	9.04321		7.75763	9.88237		7.86075		7.99392				8.18526
9.34351				8.66943	8.95571		8.82774						9.22286	7.8862	8.21276	7.67792		8.58211	9.14605		6.59013	8.0503	8.38741				8.65867
10.9473				8.76048	8.66735		8.73314				8.3009		8.35818	8.16033	8.63376	8.25344		8.31775	9.21407		8.18081	8.30551	8.59957				8.58983
9.80781				8.77199	9.23728		9.92926				8.16457		7.96585	8.47539	8.5823	7.44179		8.46979	8.20361		9.69529		8.91321				8.41123
10.1326				10.1186	8.79409		8.67715						8.83186	8.32604	8.38204	5.38316		9.02149	7.71948		8.57436		7.37972				9.74897
9.20847				9.34775	8.95624									7.81662	8.82646	7.67972		8.60959	8.66445		8.45019	7.46405	7.77929				7.49031
9.131				10.2987	9.40884									8.66959	9.2155	9.35181		8.43147	9.20623		6.79735	8.43683	7.81346				6.5596
10.6785				8.75954	9.79937		8.96198						8.6916	8.09442	9.18744	9.29809		8.02579	9.56968		8.1323	8.62107	7.87869				7.85967
10.0493				9.17444	9.06921		8.19792						9.16015	7.65957	8.33044	7.51564		8.00279	8.09948		8.86044	9.29806	8.17795				7.83971
9.94081				8.80813	9.59702		8.64728						7.9383	9.08067	8.14802	8.77412		8.13203	8.20435		8.41677	8.64357	7.55497				7.36157
9.93624				9.88006	9.9012						7.73591		8.39336	9.31937	8.424	8.14786		8.27162	8.03815		9.16644	7.99827	7.63731				7.07577
9.18869				9.16112	10.3596		7.85525						9.44015	8.6562	8.81726	8.59834		8.13219	8.36438		9.3964	7.61336	7.79043				7.11237
10.2244				9.19061	9.65021		7.97466						8.9629	9.25505	9.01787	8.26977		9.12494	8.79533		7.29434	7.25674	7.31336				7.43518
9.53223				8.81938	9.22392		9.20327						8.64989	9.24922	8.71144	8.3497			8.51525		9.79007	8.62644	8.09442				7.08301
10.9663					9.53483		9.00043						8.84626	9.3017	9.03583	7.26539		8.33722	8.35974		8.34215	7.20583	7.6589				7.47375
10.2023					9.86714		9.19477				8.46075		7.77757	7.85688	8.67898	8.65566		7.61717	8.04926		8.51406	6.86893	8.91096				7.21089
9.93027					8.65891		6.93125						8.3285	8.48018	8.93365	8.32373		7.96966	7.9441		8.15743	7.82702	8.77084				7.68926
9.73365					8.99939								8.96382		9.06781	8.39611		8.84239	7.97448		9.05885	8.00329	7.79599				8.49835
10.5733					8.70573		8.33188				9.35545		9.88508	10.1046	8.20045	8.11582		8.51947	8.81638		9.14292	7.67806	8.27585				8.72392
8.72832					9.57482		8.26142						8.49751	7.86376	8.37345	8.61652		8.93875	7.97024		8.25891	8.4098	9.16639				8.16712
9.41186					8.77709		8.55799				8.6826		8.88689	7.65927	7.55203	8.57281		8.581	8.24854		8.60401	8.5489	8.28212				8.16153
9.04707					9.1889								9.51007	9.03112	8.68082	7.23466		9.16307	8.31912		9.1368	8.21269	7.86774				7.45086
9.85985					8.83015		8.44103						7.65527	7.41156	8.80416	8.88716		8.03528	8.59396		8.22573	8.26632	7.69457				8.21836
9.83038					8.81657		8.61136				8.87031		9.25851	9.13263	8.27988	7.19388		9.24509	7.67453		8.51942	9.0968	9.20917				7.39486
10.9773					7.87815						9.69566		7.81918	8.2711	8.57157	8.18403		8.05768	7.73602		8.82134	8.57143	9.09212				8.52925
10.182					9.1276		9.00876				7.67086		9.42922	8.4315	7.94007	7.11684		8.29564	7.89091		9.30671	6.75458	9.25272				8.27214
9.94847					8.31983								9.66247	9.46937	8.40185	8.31355		7.69023	8.65434		8.40192	7.26895	8.39224				7.47814
10.1371					8.64808		8.66107						8.47784	8.40329	8.47437	8.19583		7.97797	9.01853		9.01134	7.70424	6.48887				9.6647
9.92139					8.62264								9.88207	7.24754	7.84707	7.85876		8.51741	8.53839		8.535	7.21542	7.73511				8.93916
9.86106					9.19945		9.46856				9.72285		8.83611	8.00425	8.35874	7.82713		8.68115	7.45951		8.23323	8.66754	8.63868				6.55852
9.38396					9.12984		9.02997						8.55541	8.65338	8.28702	9.04606		7.62136	8.44412		7.34493	7.74538	7.26003				7.57587
9.83804					10.5903		10.2756				8.88959		7.70424	9.34026	8.34421	7.21389		7.91973	8.17892		7.82678	7.28346	8.94447				8.57149
9.50247					10.1159		9.66294						10.6083	8.58658	8.34019	7.62668		8.58089	8.62105		8.58435	7.40503	8.70695				8.24658
9.52358					7.9925		8.78943						7.90284	10.3654	9.55164	8.4158		7.76201	8.43298		8.52966	8.81267	9.23728				7.59444
9.60173					7.31449		9.48637						7.58147	8.73462	7.88214	8.79042		8.63247	8.27775		8.92387	7.21878	8.51641				6.50228
9.49409					9.06209								7.92051	8.04833	7.96966	8.02074		8.39663	8.02416		7.94004	7.14053	8.18876				7.4591
10.5155					8.69221								7.50543	9.50117	8.64217	7.51657		6.96583	8.24647		7.93982	8.32148	8.63058				8.66545
9.94668					8.14245		8.94326						9.5263	7.94423	8.93757	8.19678		8.56415	8.22268		7.37565	8.16078	7.65348				8.11044
9.32634					8.53167								9.03927	8.44479	8.43111	7.88498		7.8994	8.05332		8.06046	8.89967	8.08588				7.90138
10.375					8.66225								9.51064	8.23408	7.55209	7.43178		7.90722	8.90181		8.34866	7.78959	7.37646				8.19678
9.62451					8.49514								8.14379	8.34833	8.1553	7.99396		7.98652	8.2125		8.46323	7.95795	8.01842				7.56201
9.25946					8.38387								9.94427	10.3521	9.06517	7.64526		7.78323	7.584		7.49848	8.19579	8.46038				6.87358
9.01989					9.0793		10.4257						9.21608	8.38198	7.96461	7.9481		8.59183	8.36157		7.8203	8.51094	8.27131				7.76178
10.4761					9.22233		8.65445						6.5468		7.67939	7.89162		8.42179	9.14408		8.53061		8.17022				7.80441
9.51791					10.683								8.11133		8.57999	7.99441		7.38583	8.43285		8.64225		6.94808				8.09887
9.73209					10.0052								8.04551	8.84509	7.9012	9.53607		8.40666	9.10475		8.87121		6.86106				8.02116
9.22847					10.0076		8.20849						8.22489	8.30083	8.16962	9.7833		7.39217	7.77984		8.06279		9.38234				7.80437
8.52873					7.37221						8.50964		6.02774	8.35299	8.85801	7.91805		7.73502	8.00246		8.47364		8.2732				6.98352
8.93427					7.92248		8.83676						9.02409	9.08152	8.42142	7.45208		7.74249	8.15089		8.10705		8.30034				9.29808
10.8272					9.31003		8.98121						6.90398	8.06307	8.83733	8.12968		8.63508	8.08846		8.14343		7.50725				8.05125
10.0717					9.2172		8.22408						10.0271	9.28577	8.12556	8.17415		7.94479	8.41653		8.29222		8.62513				8.96185
9.34547					9.40709		8.66111							8.68519	8.63218	7.71496		7.91291	8.51979		7.76362		8.05964				8.20573
9.82561					9.90822		8.45112							8.87588	8.71712	8.49979		8.89294	8.00708		8.75597		8.57941				8.3844
10.4601					8.52617		8.56142				8.56433			7.41909	8.86603	8.34491		7.18194	8.30657		9.04873		8.18644				8.41334
9.8525					9.60294		8.98113							9.64435	7.84922	8.23739		8.13408	8.46616		8.5457		9.15175				7.42239
9.79778					8.5046		8.3164							8.28655	8.12715	8.63017		7.22399	8.00297		8.45596		8.85673				7.83112
9.55353					7.92368		9.57529							9.64274	8.56994	10.3162		7.19569	9.03874		8.56574		8.4227				7.26568
10.0404					8.187		8.94597								8.17615	9.27783		8.25705	6.25585		8.47463		8.56686				9.07825
9.6753							8.93053							8.4434	8.68916	9.07123		8.04906	7.95656		8.61026		8.43592				6.95722
8.79874					9.3689		8.43369							8.68052	8.83783	7.98502		8.02082	7.22001		7.72883		9.10426				8.911
9.08524					9.1386									10.4027	8.13049	7.49775		8.36692	9.0009		7.95093		8.2815				6.21996
10.3185					8.09538									7.6762	8.0496	7.67804		7.98237	7.82111		6.37829		8.25791				8.27962
10.142					7.94412									10.0742	8.304	9.46536		7.94435	8.21683		9.38891		9.02677				7.63686
9.20589					9.16007		8.75352							8.22661	8.09926	8.03447		7.91038	7.82418		7.97058		8.49209				8.99238
9.41311					10.655		8.62338							7.15891	8.2973	8.90944		8.4857	8.14182		8.49546		7.94851				7.20253
9.45556					9.44319		9.63564				8.23837			9.55266	7.60259	9.21211		8.88037	7.5697		7.44541		8.24036				7.09836
9.89284					9.39393		8.13292							10.0615	9.02636	8.21414		8.83438	7.31207		7.94948		8.64369				7.19418
10.9639					7.43955						7.90763			9.91239	8.53009	8.28784		8.49711	7.98833		8.95274		8.02621				8.22793
9.95186					8.64233		7.87063				7.87298			7.92274	8.17906	8.62904		7.29007	7.8418		8.16481		8.1797				8.55346
9.63453					8.04806		7.72426							7.43345	8.0682	8.26581		8.62082	7.26946		8.87142		8.69761				7.19503
10.167					10.7361		9.03453							8.84877	6.48569	9.08723		7.8362	7.2354		8.59528		8.33606				9.70701
8.88522					9.83084		6.82221							6.26895	8.80374	8.87864		8.45262	8.57943		8.63142		7.58051				7.22414
9.49349					9.55818		9.10065							7.43334	8.22814	8.73911		9.01769	8.17973		8.78174		8.46394				7.86374
9.86333					9.64319		8.91377							8.52173	8.46039	8.34975		9.48047	8.59553		8.15346		8.5995				7.62433
10.3918					8.72128		8.42099							9.95409	8.40765	7.56152		8.40354	9.56977		9.00773		7.62769				7.60822
10.0441					8.1785		8.3753							8.18176	8.19497	8.15592		7.37592	8.19995		8.8173		8.88835				8.84561
9.56907					9.64961		8.19626				9.12003			8.06155	8.65513	8.69679		7.79347	7.13902		8.54173		8.79908				7.97054
9.43288					8.50657									8.29079	8.68424	10.2948		8.56262	8.32868		8.10157		7.92367				8.66363
10.4048					9.46839									9.3663	9.45181	8.34576		8.22665	8.53018		8.20186		8.75766				8.84959
8.85352					8.85751									9.00183	8.23859	8.66847		8.21724	8.11092		8.98844		8.61789				7.49326
9.91809					9.29077									9.24235	8.29251	8.79097		8.13449	9.14958		8.74511		8.68597				7.84043
9.42373					8.68229						8.49168			8.82518	8.34795	7.61528		8.08095	8.66289		8.93129		8.06397				7.85067
9.54127					7.27515		8.113							10.0474	8.86413	8.21027		9.03333	7.42309		8.41283		8.29467				9.68881
9.29931					9.14591		8.16027				8.11055			10.216	8.69477	8.29197		8.62368	7.10761		6.68866		8.65435				9.52624
10.5851					8.10341		8.27586				8.17496			9.0708	8.3359	8.19009		7.01523	7.1515		8.04989		9.20742				7.31791
9.78587					9.76048		8.92848							7.19779	8.04953	7.82425		7.46562	7.80975		7.23052		8.57071				9.02661
10.1005					9.50381									8.76803	7.9699	9.20287		8.35917	9.39992		7.79114		7.75638				9.92022
10.0305					9.30577		9.3318							8.47054	9.27666	7.9074		7.39022	7.46574		8.30355		7.7002				7.62267
9.27337					8.44624									7.83477	8.46378	8.59644		7.67941	8.21668		8.1906		8.39572				8.49588
10.6433					10.4215									8.96017	8.55011	8.41846		8.057	7.0923		7.81106		7.66583				8.07683
9.48642					8.95047						8.86241			7.53197	8.47923	8.02695		3.19061	8.49932								8.26525
10.4589					8.842									7.73278	7.72872	7.44017		7.91911	7.71807				8.34066				7.23774
10.0362					8.91081						8.04462			8.7501	8.75134	7.30762		8.29896	8.59667				9.06804				7.75493
9.87759					8.79618									8.41247	8.09724	8.21012		8.75765	8.20735				8.43474				8.178
9.31978					7.86205									9.13664	8.43933	8.64242		8.108	6.43905				7.40012				9.11124
10.2902					8.89702									9.8523	8.58896	8.99611		8.26553	8.23731				8.19876				8.42056
9.9886					9.23158									9.67925	9.43778	7.74108		8.3701	8.87304				7.5925				8.01095
					7.80504									9.41534	8.98348	8.95559		8.6016	7.94551				7.90667				8.34301
					8.22759									9.18823	9.08113	9.03447		9.61075	6.77854				8.3189				7.26726
					10.1865									8.76252	8.8677	8.22231		8.93536	7.72792				7.24433				7.80016
					7.84902						8.31476			8.38804	8.64671	8.59287		8.39606	7.51033				7.63808				7.34433
					10.0632									9.09629	10.1208	7.98414		8.16272	7.15604				8.266				8.2434
					8.74451									10.4841	8.00694	8.75625		8.14192	8.16324				9.04982				7.92907
					8.58661									8.24623	8.61562	7.94601		8.02616	8.36582				8.31952
					8.61365		9.38559							10.3535	8.45222	7.87319		7.02566	9.32961				8.26553
					9.77723		8.33958							8.52929	8.24016	8.45139		10.4763	9.22748				8.90819
					9.52419						9.17873			8.21086	9.09501	8.55469		9.94618	8.24642				7.4288
					10.5271									8.67252	8.23009	8.78955		9.72251	9.58542				8.42297
					7.55327									8.14338	9.1913	9.23945		8.49635	7.65866				9.04971
					8.14994									9.30828	8.78577	8.76356		8.16317	8.33463				7.74639
					7.86254									9.95296	8.20627	9.90374		9.57357	8.18911				8.41897
					8.13525									7.75748	8.26026	8.51177		9.38321	8.18713				8.3892
					9.56222									8.63459	8.00623	8.82037		8.80558	8.71456				8.29929
					9.43598									7.44075	8.71436	8.85499		8.86546	8.18789				8.70823
					8.32136									6.7136	8.72399	7.9352		7.5622	7.21928				7.54693
					6.81074									9.93729	8.1033	8.86037			8.22326				8.02571
					8.76985						9.03049			8.58502	7.86693	8.20845			8.49159				9.06117
					8.8231		11.3134							9.06334		7.92364			9.20181
					9.46676		9.32519				7.5259			7.81062		8.35046			8.98473
					8.51027									9.31869		9.37764			8.57188
					9.24895									10.953		8.76818			8.23087
					9.38982						8.69153			9.93674		8.47453			7.19465
					10.4621		10.1201							8.49307		8.26047			7.24522
					9.60341									10.675		8.56452			8.28233
					10.0342									8.17739		8.45571			8.21956
					10.0527									7.74911		7.7918			8.46757
					8.16907											7.26051			8.14203
					9.76177						9.22226					7.98798			8.54153
					8.30131											7.59774			8.36005
					9.95521											8.49275			8.44844
					10.0632		9.11771									8.54182			8.03884
					10.1399		8.21708									8.10088			8.04185
																7.84972			7.88499
																8.00741			8.35049
																7.13393			8.89289
											8.02541					8.14365			8.5263
							9.99432									7.14629			7.08575
																8.39766			8.41515
																8.66153			8.08388
							7.75079									7.46977			7.4665
							11.0572									7.77146			7.79471
																7.29377			8.55981
																7.85817			8.23043
																8.43656			8.84075
																8.79538			8.49262
																8.63002			8.67149
																7.49736			7.99906
							9.81481									8.70397			7.59795
																8.06771			8.8987
																8.70504			8.25704
							10.9398									8.62564			8.07632
																8.08062			8.13934
							9.01563									8.16706			8.16039
																7.98553			8.31554
																8.87194			7.43868
																8.85224			8.12872
							6.89984									8.54092			7.11903
																8.10548			8.15159
																8.58897			7.93948
																8.84159			7.13157
											9.85475					8.18799			9.39479
																8.16903			7.69771
																8.17881			8.8517
																7.55563			9.27217
											8.95384					7.2804			8.01852
											8.02473					8.59665			7.36535
																7.87478			8.00315
																7.39517			9.15372
																8.49971			8.69692
											10.1589					7.30927			8.95281				7.82272
							10.3165									8.44815			8.6395				7.20188
																8.87057			9.45127				6.78233
							8.66473									10.1585			8.66809				8.12912
																8.24032			8.152				7.45596
																8.02604			7.73401				8.0787
																9.04904			9.13286				7.58432
							8.30362									7.93934			8.20057				6.05718
																7.65828			9.42593				8.27269
																8.56521			8.8878				8.11969
							8.99139									8.85138			9.06682				6.89931
																8.73286			7.0821				8.30564
																7.92323			8.68596				7.52393
																9.44138			9.52411				8.81471
																8.88938			7.97724				6.92292
																8.90268			7.67689				6.82137
																8.70629			8.01669				8.5549
																8.56477			7.70216				8.88715
																9.23585			7.99197				8.73289
																9.57993			8.74662				6.965
																8.73984			8.628				9.03216
																8.65761			8.41836				7.40501
																8.37391			7.82466				7.94342
											8.0111					7.81832			7.61848				10.0014
																8.81036			8.24379				8.29779
																9.47414			7.99926				6.80244
																7.09225			7.5822				9.14078
																8.66245			7.47792				7.06264
																8.54876							6.56931
																8.08189							7.6847
																8.72198							6.60459
																9.20977							7.97631
																8.00181							7.70489
																7.89057							7.98577
																8.78886							6.90256
																8.25923							9.67829
																8.08472							8.99798
																7.80708							9.07831
																8.51489							6.64357
																8.79921							7.31981
																8.40878							8.47511
																8.78647							8.62346
																7.14574							8.18605
																8.13872							6.68864
																8.74882							8.06799
																8.53934							4.61819
																6.85715							8.64772
																8.17254							8.09224
																8.62454							8.42065
																7.84274							7.72406
																7.45298							6.35996
																8.59799							8.57127
																8.29593							9.47372
																7.8934							9.32014
																7.97187							7.96988
																7.31445							7.12547
																7.56026							8.86912
																7.66744
																8.83819
																7.67251
																8.18965
																8.75258
																7.81098
																7.83109
																8.75885
																8.42241
																7.37027
																8.88321
																7.60925
																9.0516
																8.03474
																7.29574
																7.88269
																8.68836
																7.68448
																7.74454
																7.82038
																7.75433
																7.90614
																7.32514
																7.8958
																8.58801
																7.99893
																8.80351
																7.91817
																9.60413
																8.86771
																8.5976
																9.43451
																10.5221
																8.55946
																9.67969
																7.89215
																8.56713
																8.14738
																9.18761
																6.96658
																8.53565
																8.82171
																8.11707
																8.48632
																6.82318
																7.59856
																9.0293
																8.88746
																8.32018
																10.0327
																8.86803
																7.53875
																8.61651
																7.86259
																8.30644
																9.4405
																7.91471
																6.55494
																8.42417
																9.6072
																8.60057
																8.99388
																9.27609
																8.70408
																7.7512
																8.03072
																9.25791
																8.95802
																8.67344
																9.90168
																7.30007
																8.56882
																9.2899
																9.16315
																8.15733
																8.28435
																8.15667
																8.80539
																8.71194
																8.37098
																7.77123
																8.5396
																7.82772
																8.26233
																8.94391
																9.33506
																9.0443
																7.88253
																7.59669
																8.18431
																7.74161
																8.1815
																8.08351
																7.12486
																6.84554
																7.51772
																6.91134
																8.45955
																8.49604
																8.15278
																8.52038
																5.37116
																8.15495
																7.84897
																8.04976
																7.5671
																8.55349
																8.95496
																8.0609
																8.79678
																8.50612
																9.37375
																8.96664
																8.12442
																7.24113
																8.86786
																7.51006
																7.54643
																8.36797
																9.28075
																8.48945
																8.15543
																8.36765
																7.76178
																8.65942
																8.29409
																6.08517
																9.46223
																8.06887
																7.73249
																7.88768
																8.35361
																7.42921
																8.12281
																7.03655
																8.09248
																8.123
																8.24732
																8.53661
																8.43885
																8.51722
																8.47201
																7.87846
																8.5893
																8.44563
																8.30471
																8.00842
																8.34372
																7.58552
																8.50949
																8.45934
																7.54584
																8.59087
																8.51211
																8.75049
																7.67842
																8.4149
																8.74645
																9.07263
																8.52163
																9.14344
																9.15764
																8.91862
																9.10721
																9.31479
																8.37637
																9.59779
																9.12964
																8.10286
																9.30992
																8.60997
																8.26086
																8.47046
																9.79555
																7.66823
																8.82179
																8.82376
																8.59216
																8.97161
																8.79283
																6.52514
																8.58443
																8.96108
																9.27713
																8.17971
																6.72981
																7.98526
																8.3395
																7.96443
																7.8022
																7.97471
																7.01157
																8.02588
																8.43031
																8.38094
																8.22276
																7.88083
																8.18598
																8.89706
																8.47565
																7.93766
																7.78777
																8.93423
																7.75788
																7.71961
																9.15863
																8.32133
																7.83428
																8.39342
																9.07696
																6.99878
																7.50876
																8.31185
																9.36485
																8.55982
																10.4062
																7.5745
																9.63669
																7.95905
																9.08268
																9.27807
																7.78963
																8.81392
																8.77816
																9.26122
																8.31428
																8.17871
																8.04843
																8.62807
																8.2599
																8.7862
																8.68876
																8.31682
																9.61075
																7.91883
																8.04319
																9.20729
																9.84581
																8.44185
																9.90777
																8.0127
																8.57817
																9.0342
																9.263
																8.42687
																10.002
																9.1748
																9.12485
																7.12018
																10.1884
																8.64789
																8.71832
																7.60313
																8.69179
																8.33763
																6.18026
																7.30143
																8.58102
																8.95627
																9.18745
																7.72208
																8.98793
																7.6423
																7.56117
																8.9118
																8.46347
																8.45443
																8.42961
																8.48157
																8.44529
																6.37072
																9.15527
																6.83121
																8.03179
																8.64351
																7.84362
																8.45502
																9.00798
																8.16805
																8.81962
																7.28282
																8.34861
																6.02643
																8.36125
																7.49896
																8.14906
																9.3272
																9.04018
																9.72037
																8.04137
																7.65474
																8.74274
																7.55249
																8.25426
																8.73876
																7.97392
																7.76908
																7.69871
																8.43873
																7.7522
																8.28404
																9.06915
																10.1948
																9.14218
																8.3264
																10.4462
																8.66913
																10.1553
																9.81894
																9.06714
																8.9052
																9.22169
																9.30534
																8.11134
																8.5345
																7.78159
																9.16589
																8.48484
																8.46477
																8.4492
																9.05277
																9.38518
																8.59697
																8.29262
																8.45921
																9.0792
																7.89841
																7.34479
																8.35868
																8.88047
																8.44783
																9.34076
																8.06574
																8.94736
																8.44183
																8.61321
																8.58215
																9.47439
																7.90407
																9.79103
																9.28774
																7.16964
																7.13162
																7.6757
																9.11823
																9.56002
																9.1485
																8.78484
																8.39323
																9.52546
																8.81327
																9.36893
																9.45992
																8.76371
																8.13341
																8.31532
																8.25096
																8.39133
																9.7324
																9.06756
																9.0979
																9.95084
																9.17478
																8.99567
																7.47436
																8.27111
																10.1525
																8.54441
																8.3078
																9.28315
																9.40003
																8.15909
																8.87391
																9.05732
																8.58723
																9.24261
																9.16143
																9.52516
																9.14367
																7.74266
																8.01634
																9.28151
																8.62718
																9.56151
																8.70064
																9.27253
																9.01109
																8.92252
																8.61517
																8.83479
																8.43526
																9.71603
																8.40792
																9.2427
																9.85742
																9.75948
																8.64221
																8.97175
																9.98726
																9.8593
																7.85367
																9.59128
																7.96736
																10.2689
																9.66908
																9.80991
																8.84705
																8.05568
																8.78798
																9.06914
																8.49128
																10.0665
																9.47683
																8.6663
																8.95996
																8.20237
																10.4084
																8.73618
																8.54945
																8.05431
																9.31665
																9.79095
																8.78555
																8.73917
																8.62265
																10.0958
																9.84068
																10.5348
																9.77462
																8.57017
																8.31367
																9.64549
																7.41368
																9.42732
																9.3881
																8.78248
																9.11791
																9.51372
																8.42301
																9.68717
																8.13568
																8.31983
																8.17639
																8.7803
																8.51812
																7.76041
																9.30022
																8.05033
																8.8736
																9.10472
																10.1249
																9.12656
																11.0089
																8.76376
																9.99258
																8.04876
																8.57951
																8.46537
																9.15001
																8.55568

## Sheet: Fig.3b
THYM	CESC	TGCT	LUSC	CHOL	HNSC	OV	MESO	ESCA	BLCA	UCS	LUAD	STAD	PAAD	UCEC	THCA	UVM	COAD	BRCA	SARC	KICH	SKCM	PRAD	KIRC	LIHC	PCPG	KIRP	GBM	LGG
11.8348	9.51381	10.0483	10.7565	9.33332	9.74554	10.1895	9.63614	8.82387	9.55718	9.20364	9.09814	10.3105	9.51705	10.19	9.3902	7.56758	9.48563	8.81197	9.26449	8.91721	8.80051	8.72018	8.59166	9.37068	8.14051	8.93375	8.54378	8.10006
9.93089	11.332	10.3172	10.0381	10.6426	10.0279	9.62628	10.2226	10.0925	9.32669	10.1368	9.05581	9.69761	9.37443	9.19155	8.68619	7.17665		8.48083	10.1808	8.54531	8.97113	8.91244	8.58992	9.05069	8.59135	8.91947	8.00107	8.17747
11.1519	9.50657	9.71483	10.2937	9.09149	10.9848	9.89963	9.84421	9.52465	9.96378	9.83944	8.77271	9.84737	9.4488	10.0391	8.84541	9.33277	9.11006	8.59666	8.65439	8.77022	9.59309	8.23235	9.11868	8.791	7.90608	8.46896	9.15821	7.88044
10.5794	9.66593	9.53054	9.56724	8.29684	9.94132	9.25066	10.1166	9.62987	8.7789	9.23275	9.66569	9.12991	9.94976	9.12768	9.31221	7.79849	9.00719	8.85349	9.52095	8.93933	8.21785	9.11606	8.81231	8.75795	7.54365	8.57679	8.47239	7.30511
9.68625	10.4771	9.90982	10.3737	10.0695	10.0502	10.3236	9.70736	10.0926	9.18829	9.51621	8.66616	9.4861	9.5179	9.50279	9.54933	9.4587	9.2704	8.81037	9.41449	9.21056	9.21757	9.11695	9.51427	9.60896	7.51989	8.43086	8.51367	7.33892
11.9281	10.1441	9.55355	10.019	8.72928	9.75985	9.35135	10.2279	9.50659	8.87554	9.12229	9.31571	9.0762	9.67359	9.80464	9.2761	8.92798	9.55568	8.78119	8.94808	7.83805	8.83848	9.0273	8.87519	8.61595	8.60964	8.6195	8.68338	7.62062
10.3473	10.2281	9.79016	9.57373	10.2678	10.0058	9.39459	9.55317	10.9966	9.08344	10.4638	9.17332	10.224	9.15576	9.68436	9.32395	9.08667	9.50017	8.45723	8.34405	8.14656	8.76015	8.81447	8.4566	8.58815	8.70078	8.62448	8.43577	7.57318
11.7415	9.85677	9.7376	9.43805	8.95591	8.78324	9.88371	9.5619	9.47091	9.32582	9.82428	9.43191	9.79311	9.45979	9.32881	9.10146	9.17673	8.95643	9.31517	9.21619	8.8928	8.53814	8.55482	9.07172	9.08227	8.9055	8.64747	8.50757	6.75125
12.1712	9.95394	10.2226	10.2712	10.2035	9.66353	10.1488	9.92276	9.0604	9.71864	9.01502	9.53719		9.60501	8.79574	9.12743	8.54704	8.93774	8.48762	9.27812	8.59102	8.34125	9.00091	8.71925	7.87536	8.15994	8.86871	8.77913	7.78818
11.758	9.34493	9.40821	9.75332	10.7021	9.39246	9.13703	10.3511	10.4464	9.95524	9.66899	9.33106		10.525	9.33737	8.87658	7.39708	9.53337	8.86515	8.6393	8.37969	7.49855	8.77619	9.17914	8.6896	8.43456	8.40604	7.9336	6.65279
11.2084	10.0116	9.97183	9.67029	8.79625	8.96034	10.0587	9.2626	9.58757	9.34967	9.63833	9.5029	9.9937	9.4669	9.19142	9.13223	9.19915	9.02786	8.66121	8.46154	9.25835	8.65445	9.5044	8.45847	8.00406	8.77834	8.59128	8.3718	8.08126
10.9645	11.0529	10.4462	10.2187	9.96395	9.07395	10.1113	8.80894	9.01452	9.00403	9.69873	9.50042		9.39463	9.39975	8.84118	9.03169	8.39302	8.38406	7.95826	8.80415	8.89253	8.54325	8.64813	10.5466	8.19712	8.04909	8.39365	8.01167
10.5563	10.2671	10.1397	10.665	10.0924	9.68924	10.3716	9.99471	9.66189	9.3947	9.63184	9.08024	10.1893	9.95282	9.77104	9.52961	8.81391	11.1811	8.2637	8.2403	9.25175	7.569	8.97905	9.15512	8.9405	8.5063	8.92754	8.54208	7.91642
9.97162	10.447	10.2665	10.3223	9.49496	8.92374	9.81556	8.56817	9.91677	9.53633	10.1248	9.07693	10.3511	9.20755	9.23263	9.25312	7.95345	8.93953	8.35814	8.89591	8.48972	8.39609	8.77608	8.8311	8.2402	8.03333	8.44432	7.56783	8.40622
	10.3267	9.24684	9.73864	9.43514	11.8957	10.6964	9.88168	9.63413	9.81494	9.7518	9.68007	10.6546	8.88597	9.04643	8.92197	9.1096	8.78507	8.34678	8.98631	8.81618	8.82768	9.13229	8.61642	9.09656	7.96844	8.77035	8.38449	8.47384
10.5106	10.2415	10.2694	9.81145	9.84702	8.8827	9.68292	9.55011	9.53427	9.19667	9.77827	9.86831	9.49481	10.101	8.93317	9.24839	8.20858	8.52346	9.73876	8.81089	8.78702	7.24838	8.97575	8.78759	9.08776	8.32235	8.42015	8.98619	7.96951
11.3983	9.50161	9.49717	9.57375	9.53613	9.41701	8.89735	9.84584	8.74911	8.91384	9.67449	9.07531	10.1255	9.8573	8.60004	8.90495	7.82608	8.74555	9.16298	8.83932	9.46609	7.47133	9.29754	8.59128	10.1264	7.71802	8.78066	10.1012	7.36449
12.1982	11.5821	10.2798	9.78365	9.78894	9.89216	9.59575	9.92539	9.84003	8.6295	9.85037	9.39597	10.4498	9.40784	9.31043	9.54805	8.4557	9.625	9.00774	8.57249	8.77234	9.15072	8.43386	9.42664	8.53736	8.1563	8.6586	8.5762	7.58425
11.4467	10.463	9.64167	11.0573	9.46305	10.4326	10.0649	9.67628	10.1016	10.0911	9.65226	10.259	9.70217	9.95572	9.54974	8.76325	9.76767	10.1962	9.16549	8.88129	8.53577	8.23809	8.17292	8.70046	8.13336	8.21043	8.32612	9.59368	7.06414
11.3517	10.4429	9.06929	10.1317	9.83284	10.1828	9.59039	9.7674	9.86696	11.355	9.53758	9.34142	9.84477	9.04074	10.1162	9.31799	9.17913	9.74727	10.2736	8.78165	8.93236	8.79277	8.74404	8.96095	8.36303	8.07384	7.6447	9.19611	7.13877
11.8464	9.62251	8.51842	10.2402	10.0023	9.13856	9.0578	11.0965	10.4439	9.18752	9.57511	9.68671	9.85171	9.35197	9.84743	9.1067	8.50854	8.90415	8.04574	8.81157	8.90744	8.70375	8.74379	9.10448	8.51344	7.92307	8.21855	8.50805	7.70972
11.8725	10.1685	9.96458	10.0617	10.1833	11.149	9.32864	9.65113	10.8847	9.97341	8.60739	8.66231	10.1511	9.12304	10.1259	9.43666	9.31168	9.1734	8.89551	7.47974	8.61858	9.47722	8.86121	8.58459	8.30505	7.8843	8.51316	8.11433	7.68628
10.048	10.3744	10.1363	10.0649	9.86334	9.69205	10.1997	9.69958	9.70152	10.3422	9.20195	8.92689	9.16531	8.85458	9.29456	8.66627	8.64119	9.13462	9.34866	8.36783	9.21571	8.82349	9.06422	8.89835	8.12332	8.48265	8.48714	7.73945	7.90827
11.7533	9.67862	10.0307	10.06	9.97981	10.0349	9.71921	9.80948	9.79678	9.96017	9.9104	9.11108	9.89275	9.78913	9.33067	9.86142	7.94571	8.58113	9.96188	8.73609	8.57822	9.36751	8.72215	8.69767	8.59251	7.93417	8.01765	8.15153	7.2444
11.9986	9.2356	10.0065	9.46962	7.92663	8.73248	10.1018	9.49752	8.93755	8.96578	9.85529	9.83837	9.86242	8.96456	9.22907	9.51889	9.05959	9.57984	9.07021	9.47164	9.15002	8.57853	9.0891	7.96723	8.81367	8.28851	8.8839	8.69661	7.49281
10.4161	9.71563	10.1115	9.92733	10.5409	10.1781	9.64352	9.51183	9.87311	9.39216	8.92905	9.11545	9.99907	9.16047	7.43083	9.49387	9.51051	8.77654	9.62263	7.96939	8.81838	8.81404	8.98094	8.97311	8.53448	7.83779	8.66453	8.4628	8.10241
9.60452	9.3136	10.3504	10.3648	9.92156	9.76855	9.39398	8.64104	9.64011	9.17535	10.1216	8.79108	9.99033	9.43237	9.40208	9.32414	9.20692	10.6733	10.42	9.56109	8.96661	9.52126	8.16874	8.51969	8.42709	8.21925	9.11947	8.9539	7.15226
10.8525	9.62548	10.3084	10.2677	10.2094	9.66795	9.87436	9.00335	9.74382	10.4285	8.58838	9.24997	9.8603	8.86625	8.73705	8.35005	9.31755	9.07138	9.00263	9.51416	8.80988	8.74373	8.81929	8.71061	9.27107	8.51605	8.64648	8.06771	6.35367
8.37851	9.87506	9.77314	9.6945	10.3149	10.3992	9.81974	9.58291	9.35478	9.28711	8.4476	9.29088	10.197	8.75133	9.35401	9.0884	8.10573	9.06995	7.74851	8.40105	9.17295	8.58075	8.69559	8.72053	8.7067	8.65417	8.47528	7.4688	7.54445
10.4537	9.91519	9.42375	9.59926	9.51457		10.2468	9.68514	8.5447	10.084	9.15431	10.0397	10.0647	8.40007	9.26405	9.45778	8.0799	9.29921	8.80053	9.92543	8.33274	8.02994	8.89009	8.93105	9.13352	8.18477	8.20458	7.92061	7.54517
10.5545	9.69577	10.1399	9.53739	9.71559	9.50863	9.94494	9.75766	10.6394	9.512	9.27362	10.7632	9.55545	8.68579	9.52776	9.06584	8.71485	8.91791	9.25481	9.00844	8.63409	9.48111	8.87731	8.86749	8.94585	8.4646	8.90474	7.80924	7.36949
10.2766	11.078	10.1097	10.4666	8.99073	9.48778	10.0225	9.72715	9.87235	9.08573	9.84828	9.60513	9.77861	8.60202	9.40422	9.21443	9.99561	9.43913	8.9476	9.55708	9.2937	9.89527	8.75776	8.64248	9.60773	7.71526	8.4541	7.8851	7.63907
11.9298	10.2012	9.34925	10.194	10.2782	10.2563	10.6749	9.82522	8.6181	9.77202	9.22519	9.03318	10.081	8.58035	9.46474	9.2356	7.85031	10.1423	9.32883	9.52033	8.6738	8.94615	8.62453	8.18971	8.96874	8.88979	8.36554	8.68462	7.45625
11.9319	10.0085	10.3049	10.0147	8.67346	10.3569	10.3123	9.76758	9.38947	9.64732	9.83324	9.77995	9.20246	8.63778	9.10513	9.39853	8.45303	8.77014	9.93159	8.89514	9.35761	9.91798	9.08923	8.12167	9.00866	9.26437	9.54066	8.66195	7.89503
10.4465	9.38438	10.719	9.60222	9.42813	9.35056	10.1455	9.71899	10.1865	9.30876	9.36315	10.2361	9.37812	8.58123	9.42494	8.92279	8.81986	8.94122	8.5188	8.5652	8.78441	8.37791	9.19993	8.6618	8.80887	8.15747	8.3057	8.38369	7.60754
10.9162	10.1963	9.77435	9.67685	9.44191	10.0415	9.29831	9.41029	10.1168	9.50431	9.05581	9.74487	9.71688	9.85242	9.95255	9.82337	9.39889	9.13311	8.9345	8.86923	8.11421	7.19683	8.61415	8.68177	7.99499	8.48536	9.17403	8.86036	7.19786
11.9987	9.26569	9.73927	10.1144		10.3248	9.64827	9.34312	9.13389	9.79257	8.5785	9.80683	9.32984	8.69809	9.44853	9.2545	9.21365	8.55412	8.91182	8.32455	9.03639	9.88792	8.78757	9.22145	8.86819	8.39001	8.64674	9.7615	7.20059
	9.7446	9.1309	9.26299		10.6286	10.1379	9.37624	9.6619	8.66621	10.0838	9.3653	8.17481	9.73517	8.7687	9.36679	7.22094	9.22674	9.45861	9.78526	8.81966	9.3329	9.62183	9.08762	8.72239	8.72032	8.23655	7.71906	6.95481
11.7461	10.3664	8.54418	9.36496		9.39152	9.62843	9.77046	10.5499	10.1571	8.83051	9.62116	8.92569	9.53384	9.0454	8.96891	7.20486	9.15934	8.59855	9.15192	9.29693	8.93955	8.43182	9.20862	8.78252	8.49341	8.30282	9.28481	7.46003
11.2476	10.2379	10.0408	9.63974		10.1215	9.00475	9.38156	9.69079	10.3189	9.84892	9.06198	9.28124	9.08317	10.0273	8.87202	8.42979	6.66039	8.98019	9.01612	9.01451	9.51675	8.92258	8.78065	8.17713	7.65706	8.76955	9.01367	7.78114
11.4793	9.64584	8.73646	9.64704		9.42979	9.49025	9.52992	9.10894	9.77261	9.83782	9.58083	9.44358	9.22459	9.89045	9.7839	8.81034	7.15423	8.22201	8.90188	8.49251	7.08384	8.81079	8.29348	10.1666	8.71456	8.69146	8.0885	8.0859
11.4663	9.83853	8.47605	10.1776		10.2324	9.81265	10.397	9.30826	10.1121	9.62698	9.58106	8.37686	8.85596	9.5982	9.01734	9.72545	6.92297	9.45236	9.31153	9.06121	8.57568	8.60678	8.82273	8.49725	8.61759	8.54423	8.97921	7.85859
	10.9312	10.089	9.74156		10.1215	9.89928	9.41292	9.72415	9.04296	9.202	8.53178	9.72795	9.1073	8.68625	9.03922	9.71693	8.92452	9.60147	8.88646	9.45059	9.35623	8.46944	8.60908	8.35786	8.81791	9.33256	7.17086	7.92157
11.1599	9.43081	9.91748	10.4837		9.38679	9.67789	9.19718	9.40622	9.07123	9.3155	9.40482	9.29512	9.26424	9.40635	9.32394	8.90002	8.61578	9.43916	9.18451	8.54451	9.09938	8.70315	8.68287	8.78755	8.84978	7.2797	8.9633	7.60561
9.87975	9.74282	9.25103	9.41651		10.0246	9.51796	9.3827	8.8919	8.58064	9.88597	9.50663	8.82228	9.36577	8.90887	9.3062	9.58584	8.7455	8.85739	8.83142	8.96578	8.79599	9.08134	8.73667	8.76833	9.04923	9.58185	8.06532	8.24012
10.5362	9.87555	9.75409	10.2299		9.83594	10.4076	9.76141	10.2168	9.45882	9.73948	9.60357	9.43988	9.4379	9.90389	9.25542	8.10192	7.52833	10.2295	9.39272	8.848	8.56499	8.91659	8.63998	8.6577	8.37091	7.75144	8.35684	7.42818
9.15295	10.47	8.1975	9.76677		11.9362	9.91447	9.95701	9.73786	10.6724	9.02093	9.39347	9.54136	9.08347	8.79316	8.51776	9.73046	8.19627	8.77137	9.41395	7.37987	9.34609	8.88656	8.06941	8.64539	8.8512	8.40705	7.72838	8.01912
11.6978	10.3915	10.3314	9.43839		10.0365	9.94334	9.51646	9.54844	9.63939	9.00818	9.2836	9.54408	9.34653	9.31782	9.29809	9.2562	7.8556	10.0689	10.2337	8.55749	9.70723	8.48807	8.16019	8.71575	8.91358	8.45426	8.64386	7.41375
9.82355	10.3803	10.1177	10.4027		10.4168	10.7591	9.76796	8.94406		10.236	9.51082		9.26495	8.85281	9.41401	9.40608	7.60901	8.98909	8.76504	9.41471	8.33693	9.01149	8.30652	8.6534	8.53142	8.78173	8.77301	7.55553
11.0638	10.5466	9.94794	9.55891		9.06304	10.2454	10.293	10.516	10.5896	8.92086	9.01903	9.13805	8.8452	9.68089	9.05392	9.48978	8.14485	8.64255	9.66596	9.36454	8.5797	8.67404	8.32467	8.64337	8.55262	8.73951	9.12725	7.72342
11.4569	11.0234	10.0696	9.37103		10.0678	9.99448	9.45862	9.22796	10.636	9.40713	9.98853	9.29037	9.45461	9.59949	9.61915	8.37087	8.76287	8.9972	7.8551	8.50064	9.65967	8.86868	8.82082	8.20905	8.96414	8.27607	7.86653	7.90555
11.468	9.92998	9.95042	9.85601		10.6358	9.67624	9.3834	8.74317	9.9084	9.21886	10.0637	8.7563	9.18086	9.01954	9.24495	7.95517	8.40363	9.26888	8.21338	9.13105	8.5499	8.44286	9.08507	8.77599	9.96923	9.06562	7.17199	7.20704
11.4438	10.1318	10.0581	9.32422		10.2957	10.0953	10.0696	9.23729	10.2251	8.95381	9.00041	9.6421	9.21676	9.56266	9.35819	7.33776	9.56712	8.70812	8.33352	9.41945	8.72594	8.86568	9.31643	9.12805	8.53221	9.27288	8.59358	7.38504
10.2452	10.1434	9.40505	8.90331		11.31	9.31622	9.3474	9.47719	10.4886	9.01722	9.46486	9.41224	9.51236	9.49232	9.10265	8.79815	8.57413	9.37241	7.22328	9.08727	9.75647	8.73011	8.98186	8.76921	8.91545	8.49218	7.32663	7.04446
10.644	9.78482	9.63831	10.1033		10.1474	10.1364	9.60372	9.63189	9.88896	9.21598	9.53701	9.11259	8.94096	9.19047	9.11567	9.09197	9.34174	9.27347	8.79403	8.64214	9.16828	8.73349	8.6932	9.26238	8.17184	8.81292	8.41875	6.89782
11.371	9.12357	10.5049	10.0509		10.3115	9.81887	9.40281	8.57997	9.43471	9.42089	9.83186	9.56309	8.77415	8.75216	9.36355	8.75138	8.31818	8.38198	8.355	8.96642	9.30581	9.0356		9.40466	8.49166	8.51417	8.19182	7.2403
10.8041	9.77802	10.5522	9.58229		10.9792	9.01334	8.56779	9.28471	9.78211	9.45776		9.0888	8.99582	9.00916	9.17893	7.95727	8.88945	8.99877	8.25662	8.74826	8.55568	8.96944	8.87984	8.81145	8.78723	7.45461	9.70926	8.56751
11.1759	10.0603	10.2403	9.12793		9.68236	10.0615	9.59404	9.79099	9.27291		9.68748	9.17637	8.84951	9.53037	9.14276	9.39143	8.81653	9.77648	8.71008	8.74139	8.8454	8.80301	8.97037	9.76257	8.28577	8.68524	8.67248	7.76059
11.8961	10.2321	10.0392	9.69782		8.77351	9.48921	10.4675	10.2266	10.0729		9.60522	9.27015	9.0031	8.69733	9.41989	8.40101	9.3034	8.6197	8.70765	8.8642	7.59921	8.69688	8.24537	8.9864	8.39895	8.83676	8.47463	8.13794
10.2497	9.61131	10.3268	9.55095		9.59606	9.90953	9.90539	9.4903	9.6186		9.47989	9.34577	9.46478	8.95007	8.85335	7.5304	9.10743	8.18427	8.42926	9.31852	8.61631	8.66298	8.76228	8.62077	8.83832	8.11575	8.77276	7.52554
9.46828	10.1073	9.0093	9.52137		9.95077	9.31233	9.68333	8.70367	9.21023		10.1665	9.45924	9.79067	9.04408	9.06486	9.55011	8.12051	8.88647	8.7	8.14535	10.2332	8.91335	8.81365	9.32262	8.97239	8.26561	9.79789	7.92685
11.7732	9.44416	10.4093	10.6927		9.0638	9.64214	10.4071	10.1707	9.38424		9.50683	10.0863	9.49718	8.47722	8.82137	9.39308	8.60894	8.44506	8.24563	7.76028	9.62817	8.49847	9.3455	8.82072	8.04879	7.88018	8.50995	7.79084
10.3724	8.98893	9.99513	9.48952		8.83338	8.96339	10.2616	9.8851	8.98593		9.43683	9.80796	8.9251	9.35576	9.07432	8.26198	9.3894	8.06718	8.59821	8.93997	9.02923	8.6361	8.36115	9.58843	9.1271	8.27003	7.90963	7.36779
12.2565	9.00737	9.76795	9.39598		9.54346	9.40733	9.96946	9.6586	8.90384			9.18706	10.297	9.19087	9.54454	8.97964	8.42869	9.80692	8.43654	9.07484	9.87353	8.70358	9.2293	10.081	8.28622	8.30259	8.25514	7.82706
11.3412	9.78065	9.75614	10.2196		9.86191	8.86841	8.91358	10.2147	9.54534		9.25769	9.80189	10.1484	9.30664	8.94789	8.9266	9.12433	9.06014	8.1722	9.30639	8.56685	8.82764	9.0418	9.96407	8.69228	8.07541	9.31814	7.53317
9.90947	9.52414	10.3772	9.19711		11.0308	9.66894	9.49017	10.2361	8.74687		8.70535	8.90986	9.78641	9.56507	9.44098	8.56493	8.83611	9.26364			8.48171	8.40452	8.14213	9.73336	9.06381	8.08931	8.42109	7.36325
9.33107	9.70935	10.075	9.22516		10.0317	10.255	9.29641	9.54551	9.27381		9.03905	9.20882	8.91196	9.60949	9.22977	9.65124	8.66701	9.13558	8.71915		9.23214	7.71935	8.53687	7.49632	8.01797	7.63165	7.63959	7.89139
10.5285	8.59009	10.8213	9.99071		9.34949	9.96798	10.1036	9.52144	9.63018		8.7145	9.07944		9.64844	9.35817	9.15373	8.71178	9.31761	8.64006		8.96313	8.64574	7.87779	8.48355	8.6473	8.25577	8.915	7.63063
10.1388	10.576	10.054	10.5653		9.2383	9.64504	10.0081	8.76052	9.59098		9.55487	8.72235		9.80725	9.03235	8.19852	8.91868	8.81657	8.51317		8.9105	8.90695	8.75043	8.79525	8.46778	8.03618	7.74555	7.75798
	9.78988	9.68135	9.75311		9.92853	10.1039	9.90758	9.06487	9.70325		9.2302	9.23207		9.48226	9.4358	8.90715	8.86151	9.65993	8.65717		7.77471	8.6983	8.54583	8.04082	8.83679	8.64477	8.10385	9.10818
9.84513	9.62527	9.75017	9.80753		9.69608	10.0059	9.74268	9.43113	9.47133		9.00398	10.3869		9.54806	9.1038	8.53034	8.80499	8.80477	7.85996		8.8125	8.87129	8.60556	9.14532	8.80073	8.74748	8.3308	7.82243
11.3599	11.1836	10.4378	9.66679		9.12209	9.73905	9.57715	9.38161	9.30991		9.58452	10.1383		10.2557	9.34411	8.8609	9.38733	9.92534	9.06845		8.78673	8.89861	9.29657	9.26965	8.2773	8.35521	8.15533	7.12942
10.3236	10.69	10.2423	9.77375		9.53361	10.2053	9.21478	10.1765	9.11928		9.46539	9.20491		9.31252	9.44309	8.26212	9.03121	8.51803	9.824		8.80057	8.97834	8.72944	8.47453	8.93448	8.31156	8.21338	8.00327
11.6215	10.0948	9.70421	9.87897		9.28246	9.16491	9.42068	8.87927	9.34741		9.82785	9.3963		9.6993	9.29714	7.88062	9.45294	8.46692	9.23395		8.32731	8.63495	8.68077	9.45152	8.29824	9.40565	8.67355	7.88539
10.603	10.3395	9.57421	9.29545		9.20825	9.37646	9.13578	8.92802	9.00364		10.0283	9.64249	9.91148	9.27196	9.48198	9.2384	9.24115	9.43288	8.96097		8.93209	8.75383	9.02123	7.22082	7.98908	10.2491	9.08333	7.70988
10.8895	9.87758	8.59977	9.9542		9.84365	9.66603	9.76177	8.57562	9.0327		9.22265	9.21911	9.21791	8.76129	9.32204	9.3836	8.46738	8.74673			8.56295	8.47791	8.96225	9.82031	8.88496	8.64571	7.89601	7.88272
9.78484	10.0623	9.77725	9.26131		9.54134	9.52791	9.76935	9.5396	9.46727		9.33362		9.66047	9.2099	9.50563	5.91439	8.62587	9.03346	9.20524		9.34537	8.72379	8.47167	9.84574	8.5206	7.93538	8.29274	7.2677
9.94139	10.3252	10.8275	9.66205		9.87977	9.73863	9.15401	9.67195	9.57316		10.0372	12.0051	9.56536	9.87052	8.84717	8.16014	8.66192	8.56817	8.67269		8.18052	8.81801	9.24395	7.99986	8.39886	8.1686	8.64833	7.30257
9.23357	9.83184	10.8459	9.27459		9.7631	9.04	8.96865	9.36171	9.72906		9.08518	8.87172	9.19932	10.3401	9.36492	8.46368	9.40853	8.65093	8.42272		9.35251	8.52997	9.99297	8.01105	8.16874	8.83565	8.96992	7.97277
11.0551	10.1907	10.8374	8.91843		9.438	9.34059	10.1119	9.90691	10.4773		10.2576	9.01504	9.41663	9.46545	9.09378	8.12174	10.0113	9.08168	7.78915		8.50584	8.15589	9.16993	8.53062	8.72852	8.5357	8.52264	7.46524
9.79208	9.13689	10.2436	10.2108		9.7385	9.90651	10.4317	7.88241	9.31546		8.99381	10.0761	9.14699	9.49292	9.45212	9.79208	8.64613	9.05424	9.42825		6.73003	8.79806	8.76633	8.73351	8.9319	7.94227	9.55467	7.66411
9.89354	9.54696	9.57356	10.3321		9.54354	9.62269	9.49551	9.33265	9.26564		9.60691	9.43255	8.98959	9.82397	8.40965	9.89354	9.19418	8.44494	8.6106		9.1518	8.6122	8.9339	9.33194	7.7515	8.16774	8.31286	6.7788
11.3357	10.2094	10.1101	10.2783		8.99226	10.4424	9.27766	9.36432	9.90176		9.86363	10.1087	10.0764	8.96974	9.17306	11.3357	8.75637	9.03827	9.05286		8.11029	8.91572	9.19944	9.54482	8.5326	7.7122	8.43416	7.74018
11.5009	9.0012	9.81875	9.59133		9.79438	9.74147	9.15383	9.73216	9.08011		9.98324		9.06317	9.3712	9.22119	11.5009	9.88523	8.7816	8.28813		8.77212	8.37305	9.6208	8.91631	8.55187	9.00231	8.78184	7.72187
11.4807	9.47367	10.2597	9.79313		9.67516	9.57837	9.97018	10.1225	8.93595		9.0279	9.60308	9.30759	9.25945	9.11781	11.4807	9.59859	9.25902	8.94831		8.82787	8.62324	9.46902	8.5332	8.16239	8.78134	8.90428	8.20957
10.3607	9.78037	10.2636			10.0183	10.1805	9.60002	9.26725	9.11169		9.35646	9.61819	9.50087	9.32999	9.16705	10.3607	8.66701	8.97904	8.94041		8.675	9.11607	9.01499	8.68997	8.36584	8.54411	7.9358	7.09059
11.2378	9.91462	9.58295			10.0042	9.72528	9.45755	9.43505	8.63762		9.83285	10.206	9.32855	9.74118	9.40319	11.2378	8.71483	8.93224	7.70786		8.44276	9.05505	9.4936	8.55897	7.70125	8.38691	8.48001	7.69522
11.5824	10.2289	9.55844	9.30528		9.18818	9.04006		10.3761	8.25343		9.38501	8.80577	9.49604	9.1961	9.18445	11.5824	9.24958	12.0233	7.51922		9.29915	8.52571	9.12924	8.82121	7.87553	8.17937	8.40799	7.47116
9.46705	9.87283	10.4148			9.76882	9.39281		9.89862	9.27278			8.91385	9.52394	9.00582	9.4337	9.46705	9.33685	8.72692	9.00736		8.6543	9.14688	8.91598	8.1522	8.56656	8.81069	8.70188	7.18704
11.7841	10.3911	9.84533	10.5657		9.75488	9.35688		9.74352	8.82665		9.62464	9.38975	8.9664	9.89578	8.68177	11.7841	8.90909	9.31858	8.24147		8.43542	8.54504	8.79456	8.58238	8.38547	8.46915	8.21034	8.76375
10.7353	10.0717	9.63183	9.83762		9.00666	10.4987		8.99006	8.79806		9.37637	8.94275	9.39296	9.29296	8.6955	10.7353	9.0366	8.81795	8.95691		9.05169	8.52862	7.77599	8.04491	8.78027	8.71174	8.54529	7.8816
11.1132	10.6803	9.96738	10.0472		10.1527	10.1158		9.4476	9.58677		9.14054	9.63464	9.08585	8.93574	9.27413	11.1132	9.19309	8.49793	9.48413		8.44903	8.39257	8.81977	8.54999	8.2767	8.93512	7.58411	7.25836
11.4704	9.77387	10.3782	10.205		8.68268	9.58888		9.43962	9.23372		9.98503	9.50702	9.36741	8.75764	9.09733	11.4704	9.74614	8.43587	9.09465		7.87644	8.70975	9.72881	8.13127	8.28237	10.2618	8.27129	7.84138
9.01449	9.02472	9.9554	9.67345		9.31078	10.1017		9.89954	9.39239		10.3405		9.4946	8.95508	9.11224	9.01449	9.46518	8.64172	9.30142		8.48533	8.57314	8.91757	8.01703	8.8452	8.85437	8.50635	8.04695
9.54018	9.93765	10.3853	11.7686		9.24994	10.9351		9.68646	9.52015		8.29831	8.8589	9.67162	9.56659	9.0741	9.54018	8.69234	9.65708	9.82681		8.18732	8.69128	8.89976	9.24349	8.40847	8.31628	9.30602	7.19809
10.9133	10.1293	9.89209	9.85684		9.30819	10.1812		8.98335	10.1916		9.1383	10.2927	9.30885	9.42269	9.25945	10.9133	9.00068	8.59612	9.4813		8.0174	8.62349	9.57049	7.73636	8.1829	8.70264	7.48854	7.56073
9.4318	10.1301	9.8716	9.39247		8.5783	10.0879		9.88068	9.05448		9.80072	9.30949	9.3895	9.71162	8.66749	9.4318	8.46573	9.47534	9.1079		8.15554	8.43521	8.95585		8.75543	8.5737	7.6967	7.43433
9.18765	10.4653	9.63458	9.51316		9.28187	10.4818		8.75157	9.88461		9.09791	8.85582	9.57685	9.72713	9.56191	9.18765	8.7743	9.27957	9.5307			8.60154	8.32525	7.86555	8.96049	9.03762	8.81568	8.14017
10.3155	9.65746	8.14921	10.1628		9.8457	9.98894		9.11585	9.31206		8.85603	9.4584	9.43339	10.4092	9.32259	10.3155	8.70089	9.24258	8.9413		9.36654	8.5967	8.76729	8.14012	8.22013	7.98742	8.22919	8.30254
9.55991	9.99335	9.87063	8.97545		9.29291	9.03008		8.9586	8.8365		9.87714	9.44443	9.53862	8.88986	9.56685	9.55991	9.09267	9.30197	8.59118		8.76885	8.62096	8.78147	8.91817	9.45426	8.40401	8.23984	8.60157
11.7729	9.79847	9.72745	9.20963		9.72644	10.103		9.86595	10.646		10.217	8.78859	9.05533	8.62822	9.56395	11.7729	8.3693	8.25176	9.51918		8.82057	8.65818	9.4483	9.09502	7.89465	8.28084	7.97011	7.31597
11.5494	10.0557	9.98051	9.10919		9.64809	10.5032		10.9724	9.75305		8.89595	9.39784	9.22507	10.349	9.3693	11.5494	8.84031	8.89022	8.66714		8.46752	8.50763	9.39302	8.17592	8.50789	8.64546	8.38082	7.31247
9.53258	10.8066	9.46607	9.09184		9.79104	8.35112		10.1547	9.35854		8.64829	9.84401	9.74455	9.06715	9.03237	9.53258	8.70853	9.27275	9.70215		9.14179	8.8842	9.1078	8.85091	8.18783	8.50156	8.28377	8.47426
10.9714	9.94242	9.9368	9.44283		9.11786	9.68616		10.2164	9.12448		10.0874	9.72547	9.31953	9.12974	9.22158	10.9714	8.88714	10.2468	8.48666		8.47702	8.88552	8.52295	8.6759	8.29962	7.97265	8.91823	7.96528
10.7007	9.97948	10.3904	9.99367		9.50803	9.88516		10.2178	8.93177		9.40006	9.17365	9.06931	9.84039	9.60128	10.7007	9.56571	8.74927	9.75714			8.65039	9.46833	9.63802	8.33649	7.79631	7.91746	8.69631
10.833	10.2378	10.0221	8.97045		10.8802	10.0236		9.93337	10.2238		9.84161	9.79782	9.75481	8.80732	9.43971	10.833	9.07627	8.61668	10.001		8.59475	9.04532	9.32017	8.63414	8.69394	8.61935	7.91535	7.98677
11.9627	10.1381	8.4332	10.6546		9.32494	9.33489		10.2812	9.52004		9.45037	9.45798	9.15465	8.88002	9.3228	11.9627	8.37543	9.24327	9.31607		8.01853	9.2346	8.99933	8.34964	8.78989	8.48704	7.75435	7.65056
9.61141	10.4864	9.98598	8.86869		9.63872	10.0313		8.8936	8.97169		9.53721	9.35699	8.97304	9.40132	8.3016	9.61141	7.22866	9.08592	9.33468		8.83603	8.869	8.80834	8.64083	8.86679	8.38141	8.7384	7.97218
9.64513	10.012	10.1405	10.1211		8.6201	10.0019		9.53154	9.54235		9.95223	9.20833	8.91625	9.28629	9.52754	9.64513	8.21253	9.07784	8.76501		9.72534	9.18656	8.57388	8.42208	7.83176	8.45438	8.89938	7.4143
10.444	10.2149	8.8915	9.24184		9.28184	8.72017		10.2921	9.08476		9.55813	9.72136	9.97735	10.6351	9.06392	10.444	9.07342	9.29551	9.63379		7.61561	8.57176	8.30445	8.4872	8.88383	8.50284	8.03773	7.42668
10.0607	10.1494	10.3258	10.3876		9.04368	9.58505		9.45076	9.70286		9.64751	9.04928	8.98665	9.17973	9.40899	10.0607	9.09551	8.58809	9.1139		8.76302	8.863	8.67342	8.08405	8.22179	8.26568	8.09044	8.98906
10.5412	10.0376	9.7436	10.39		8.78721	9.5448		9.29706	9.50805		9.62441	9.66854	9.33212		9.44803	10.5412	9.06789	9.33473	9.14363		9.64097	8.9216	8.44315	8.35139	8.79204	8.39399	9.78429	7.0258
12.032	9.00041	10.3814	10.4947		9.33411	9.88526		9.37781	10.703		8.74193	10.0914	9.03145	9.5449	9.67138	12.032	8.54915	9.39373	8.22329		8.5762	8.97686	8.96229	9.15198	8.62058	8.87508	8.12367	7.27811
11.6063	9.83714	9.81022	9.97719		12.5472	9.68497		9.26802	9.4187		9.4573	9.19012	9.33563	9.59976	9.50977	11.6063	10.0133	9.00792	9.10411		8.42572	8.17286	8.92675	8.70608	8.8098	8.04038	8.32534	8.03568
10.9766	9.61499	9.51149	10.1081		9.70878	9.68274		9.56775	10.0072		9.32613	9.34351	9.96914	9.36325	9.38119	10.9766	9.08567	10.3695	8.62249		9.34527	8.84996	9.61165		7.70389	8.30027	8.87071	7.23332
11.7849	9.65707	9.91553	10.0663		9.66379	9.87238		10.1598	10.754		9.90493	10.098	8.43851	9.1579		11.7849	8.79458	8.76964	8.56106		8.24847	8.66935	8.55756	8.74199	8.71854	8.00482	8.99018	7.3559
9.86635	9.99946	9.66011	9.9154		9.50318	9.61817		9.97524	8.93977		10.083	8.95594	9.31516	9.69857	9.55691	9.86635	8.74047	9.07348	8.4895		8.83954	8.22682	8.94641	8.51055	8.81951	8.42102	8.76444	8.01015
9.67918	10.4393	10.3182	10.4724		10.1105	8.87941		10.6313	8.88687		9.22702	9.85834	9.64111	9.02069	9.32835	9.67918	8.76377	8.92547	9.49858		9.30395	9.30172	8.31539	8.08827	8.56255	8.35997	8.35704	7.06552
10.8332	10.2281	9.61236	9.95767		9.69976	9.8077		9.74502	10.0752		9.53528	8.88382	8.98079	9.13448	9.23172	10.8332	8.53576	8.52282	9.53806		7.98489	9.0035	8.24309	7.16211	8.58678	7.71698	8.59848	7.45563
11.49	10.088	10.1219	10.2025		10.3268	9.6477		10.2262	9.49631		9.31533	9.65243	9.39645	9.50851	9.33876	11.49	8.89047	8.74425	8.73784		7.90132	8.8777	8.73462	7.96589	8.72085	8.21255	9.58093	6.90135
11.937	10.6271	10.1677	10.1097		11.4353	9.89169		9.93873	8.92039		9.33425	9.46839	8.9599	9.96601	9.20064	11.937	8.67983	8.54023	8.56949		6.25082	8.7567	8.81459	8.71691	7.82884	8.25473	8.89418	7.41452
9.62397	10.3342	8.9017	10.0269		9.69708	10.3327		8.80282	8.64506		8.8558	9.40071	9.10457	9.37161	9.19064	9.62397	9.54389	8.95566	8.44086		9.69693	8.5477	8.33472	7.98291	8.69009	8.2586	8.27529	8.02966
10.9501	9.83782	8.87517	10.7486		10.9358	9.16508		9.54708	10.29		8.97315	10.1218	8.80443	8.96132	9.35098	10.9501	9.99027	8.48405	8.52087		8.47816	9.05073	8.6952	7.95024	8.43503	8.59761	9.35089	8.56119
	10.2301	9.0639	9.65181			9.81841		9.086	9.53102		9.79219	9.12159	9.46267	9.63173	9.5431		8.85528	9.43588	9.77567		8.16566	8.92609	8.63924	9.17005	8.7238	7.76254	8.37412	7.54827
		9.39779	9.79705			9.64409		10.1801	9.24576		9.6372	8.62014	9.72768	9.26139	9.31294		9.5198	8.81302	9.24203		8.80199	8.77401	8.4753	10.006	8.59126	8.88203	8.81014	7.69553
	10.0858	10.0512	9.59681		11.1527	9.84851		9.94529	10.2999		9.12537		9.37086	8.93707	9.29184		8.91314	8.65301	9.03112		8.46452	8.9887	8.93883	8.0109	8.52442	9.22118	8.68208	7.12062
	9.43673	10.0702	9.99		9.74412	9.43003		9.7815	8.59653		9.52333	9.29674	9.42818	9.39593	9.34655		9.30314	11.652	9.72694		9.64963	9.00825	9.0835	8.88044	8.00981	8.73878	8.17741	9.27902
	10.6878	10.009	9.01677		10.1825	9.76525		9.29777	9.7399		10.5822	9.30802	8.73937	9.97123	9.23243		9.18302	9.17702	8.63272		8.60727	8.61564	8.67552	7.53333	8.66686	7.72156	7.95327	7.82364
	9.90175	9.7761	9.86653		10.165	10.1976		10.154	10.1595		10.5029	9.02752	9.30704	9.0574	9.11312		8.7894	9.33745	9.87566		8.64174	8.51075	8.87879	8.13683	8.46361	8.19354	9.4238	8.08866
	10.083	9.78103	9.56108		9.93648	9.23404		9.08329	9.5377		9.5695	9.09038	10.067	9.34784	9.37023		9.12968	8.70355	8.89901		10.0594	8.76741	8.95317	8.63404	8.63749	8.70115	9.1532	7.16501
	10.0002	9.99083	10.6554		9.72601	9.38212		8.70184	9.61923		9.84602	9.02038	9.32121	9.26827	9.55962		8.66722	9.17162	9.21782		7.57005	9.43952	8.89079	9.38136	8.42222	8.98251	8.1374	9.66458
	11.0408	10.2621	9.86348		9.62378	9.75407		9.70972	8.62371		9.56043	9.60718	9.45943	9.80997	9.37808		8.75938	9.42056	8.95874		8.58915	8.49491	9.13239	8.26965	7.90929	8.03205	8.17367	8.35093
	10.1509	9.49248	10.0598		9.91751	10.2285		9.39133	9.6933		9.32676	9.92729	9.85242	9.47998	9.18633		8.63173	10.0802	8.99735		7.80709	8.57302	9.18096	9.10489	8.96652	8.66221	8.39898	7.81827
	10.5281	9.02305	10.5042		9.23085	8.77052		8.92774	10.0451		9.03494	9.44391	8.94722	9.02577	9.36274		8.87804	8.06756	9.5589		8.93291	8.94145	9.5547	7.81358	7.20497	8.45677	8.3866	7.28072
	8.48591	10.4462	9.6103		9.44791	9.9966		9.40415	9.64386		9.45052	9.34389	9.06356	8.35468	9.2834		8.81947	8.82535	9.49356		8.72967	8.9277	8.17662	10.4236	8.30679	8.35066	7.80451	8.03318
	10.2737	8.86454	9.18327		9.62258	9.0704		9.53429	9.64484		9.23093	8.9081	8.87216	8.93711	9.65541		9.16932	8.63929	9.2339		8.39365	8.99545	8.8071	9.64244	8.98017	8.38272	8.51055	7.73886
	10.3431	9.51764	9.56296		9.82401	9.63754		9.05919	10.1498		9.95015	9.97877	8.82634	8.57656	9.34046		8.58173	8.82129	9.37487		7.62738	8.77424	8.87689	8.44014	8.38753	8.15285	8.96381	9.06897
	8.65852	9.68472	10.2688		9.65028	9.98872		9.65691	9.68233		9.33287	9.32512	9.58336	9.97499	9.30402		8.59962	9.78511	8.10724		9.47102	9.14374	9.11159	8.62345	8.53532	8.52889	8.07418	6.96706
	10.149	8.82541	11.2092		9.3048	9.55404		8.86861	9.29832		9.34469	9.76595	9.32924	9.02652	9.23285		8.93431	9.39502	8.03992		9.40795	8.73058	8.90275	8.97362	8.47347	9.19065	8.82601	7.29606
	9.35776	10.0029	10.6588		9.68197	9.87185		8.22662	9.47573		8.96248	8.72598	9.7722	9.77468	9.39507		10.1209	8.6495	8.97413		8.12283	8.73249	9.05172	9.37338	8.89857	7.44289	7.82289	6.87971
	10.0622	10.0305	9.52905		10.3027	9.24075		8.23138	9.65841		8.94098	9.62977	10.2781	10.2436	9.52694		8.9823	9.08999	8.83416		8.38612	8.91295	9.6296	8.64795	9.02003	7.92351	9.18664	7.70464
	10.0985	9.93578	8.67419		9.39635	10.4735		9.07338	9.42871		9.95476	9.26222	10.5433	9.55298	9.29431		9.90063	9.14117	9.40799		8.36219	9.76612	10.0998	8.25027	8.04202	8.11692	8.84038	7.55243
	10.6539	9.14749	9.85054		9.01533	10.1447		9.38322	8.78053		9.62084	10.0235	9.48118	9.55484	9.47542		9.14364	10.0691	8.11863		8.21331	8.76964	8.62005	8.12442	8.5962	8.34508	8.20672	7.06808
	10.0925	8.99663	9.41721		9.69749	9.1807		8.46914	9.12971		10.2775	9.37235	9.43806	8.23502	9.48776		8.99519	9.22485	8.25065		7.71851	8.71844	8.43076	8.69051	9.14947	8.38474	8.82402	8.69925
	10.6637	9.7761	9.5208		9.80713	9.04587		9.634	9.13711		9.6355	10.037	10.005	9.28421	9.36991		9.06043	8.21492	9.57635		9.91228	8.79801	8.63684	8.5864	8.32403	8.44712	9.44802	8.22033
	8.63314	9.22768	9.61435		9.96597	9.58601		9.68933	9.58923		8.97187	9.57051	9.29129	9.85211	9.44796		8.74677	8.5652	8.69321		8.99485	8.90926	8.92468	7.82174	8.27898	8.15096	7.91486	7.62755
	10.3804	9.49355	9.57269		8.79252	9.15468		9.08869	9.05034		9.5179	9.05166	9.42789	9.91976	9.25765		8.84458	8.78277	9.02764		8.53369	9.25362	8.94426	7.70677	7.68391	8.91249	8.08046	7.1981
	9.8948	8.90442	10.0104		8.88888	9.74617		9.91067	9.53073		8.69593	9.67853	9.6589	9.15916	9.14592		8.93564	8.22894	7.57512		7.40255	8.96705	8.87603	8.7346	8.17207	8.11893	9.48518	8.44788
	9.40558	9.79182	9.43993		9.21305	10.4068		9.22675	9.51915		9.38244	9.09698	9.46658	9.37617	9.2926		8.99175	8.55333	9.38835		9.29234	8.67333	9.80261	7.78441	8.6606	8.5953	7.9383	8.34503
	10.1686		10.1286		10.5945	9.78045		8.91857	9.36289		10.235	8.71887	9.55075	9.11496	9.34948		8.5315	9.00369	8.85311		8.55555	8.86236	9.58154	10.4318	8.64449	9.01634	8.3577	7.69659
	10.314		9.84436		10.7813	9.03249		9.71835	9.36109		9.45112		9.51065	9.27735	9.50906		9.68688	8.46825	8.14394		8.92392	8.48894	8.49321	7.1319	9.11712	8.47044	7.81542	7.35121
	9.74692		10.3459		10.3043	9.89914		9.41933	9.69879		9.16502	9.35557	9.39598	9.44726	9.60634		9.4366	8.36075	9.54849		8.82302	9.16587	8.77098	8.97617	8.77821	7.16538	8.75639	8.19111
	10.0161		10.3335		9.61681	10.1544		9.66499	9.04065		9.83781	9.95018	9.2746	9.09828	9.0738		8.83214	8.90877	8.62251		9.07512	8.61206	8.92332	8.26456	9.03731	8.75184	9.80171	7.93194
	9.89842		9.94776		9.08944	9.62627		10.626	9.67906		9.05246	8.93539	9.91258	9.27353	9.36343		8.68583	9.90495	8.70913		9.13939	8.58564	9.38023	8.7524	8.34662	8.13406	7.96162	8.23925
	8.95295		9.88255			8.67455		10.0408	9.24908		9.45991	9.30768	9.82698	9.3338	9.16988		9.84663	9.85243	7.17607		8.75212	8.2253	9.27436	9.23196	8.75938	8.58784	8.46387	8.09178
	10.5771		9.69884		9.73712	9.9628		8.61612	9.53066		10.2957	9.50362	9.41305	9.82682	9.23185		8.86615	7.67284	8.04994		7.96412	9.3898	8.04793	8.00657	8.29649	8.4707	8.50352	7.70568
	9.28079		9.55415		9.78461	9.24295		9.44231	9.82157		9.40405	11.573	9.44115	9.92335	9.05743		8.50513	8.17185	8.68058		8.88347	8.58248	8.99032	7.65445	8.15872	8.97809	8.08886	7.79874
	10.11		9.52785		9.25079	10.3111		9.96146	9.78201		9.70134	8.94982	8.70986	9.33562	9.09476		8.54537	9.77861	7.7318		7.71314	8.41977	8.7618	9.23839	8.67487	7.75758	8.54424	7.55661
	10.1849		9.16359		9.10689	9.61251		9.35242	10.0457		8.95668	8.89346	8.81966	8.63377	9.24651		9.18213	9.0601	9.42255		8.24522	8.66786	8.9762	9.38434	8.42613	8.1873	8.44816	7.39228
			9.2696		9.86714	9.63093		10.5848	8.6728		9.18794	9.69344	10.2706	9.1907	9.29185		9.61145	8.94332	8.94584		9.6309	9.07521	9.04685	7.93206	8.3449	8.42283	8.94779	7.30295
	9.81778		8.98919		8.98173	9.19275		9.5766	9.31137		8.77326	9.02521	9.65321	9.37007	9.26458		8.67646	9.5916	8.43854		8.89546	8.94854	8.70173	8.02815	8.22027	8.43135		7.42869
	10.34		10.4407		9.73736	9.87412		9.99972	9.95254		9.16008	9.61977	9.4289	9.25336	9.22114		8.20224	10.7988	8.49998		9.07419	9.11216	8.27216	8.0687	8.28642	8.12308		6.98125
	9.60462		9.86829		10.428	9.99455		8.60599	8.60225		9.39761	8.90961	9.07368	9.0866	9.2732		9.29035	7.898	8.64069		8.35926	9.44888	8.6335	8.29151	8.73734	7.6295		7.11012
	9.24123		10.1981		9.96838	8.98177		9.69956	10.0642		9.80704	8.99841	9.11618	8.9764	9.08805		9.37582	9.85429	8.92649		8.22468	8.43846	8.38852	9.4108	8.9493	8.63234		8.13201
	9.95759		9.70035		10.3779	8.68364		10.0952	9.84476		9.22136	9.0315	9.7403	10.1508	9.11898		8.16212	8.93703	9.80673		8.58814	9.25249	8.97802		8.02983	8.23923		8.07437
	9.98823		10.0205		9.77581	9.00102		9.68217	10.2081		9.69197	9.5654	9.34314	10.1198	9.53368		9.34484	8.68173	8.32312		7.5657	8.50045	8.84261	8.69227	8.81615	8.39194		8.50607
	9.8557		9.56738		10.0954	9.8924		10.1507	10.6734		9.81318	9.9093	9.44278	9.06956	9.53895		8.81664	8.59118	9.31273		8.44719	8.54264	8.19474	8.93102	8.62125	8.7977		7.94314
	10.3197		9.10592		10.8293	10.2089		10.8192	9.16241		9.52471	11.1221	9.14577	9.43276	9.27968		8.64398	9.09171	7.66408		6.61719	9.26466	8.58243	8.84618	7.65186	8.82678		7.92562
	9.62089		10.1361		9.36848	9.75701		9.63335	9.93665		9.54935	9.8509	9.34826	9.23296	9.3948		6.28885	8.98611	8.62201		9.5611	8.62821	8.65716	8.1745	8.34257	8.50372		8.18777
	10.126		10.2296		9.82247	10.0394		9.99893	9.926		9.51067	9.13636	9.46057	9.20153	9.32893		8.14281	9.34828	9.13057		6.73892	8.74036	8.68636	8.19181	8.52229	8.40867		8.24305
	9.45929		9.3334		9.22882	9.20591		10.0677	10.0946		8.89006	9.93458	9.20444	8.97743	9.59747		8.04777	8.43046	9.60672		9.48925	8.53507	8.43986	8.44411	8.67277	8.15816		8.32207
	10.6046		9.01963		9.89762	9.8682		9.93634	9.9796		9.73472	9.26626	9.00432	9.96422	9.2894		8.50747	9.8885	8.43592		8.21789	8.8022	8.59797	8.9107	8.29511	8.49432		7.65813
	10.313		9.94631		9.06846	9.79748		10.6731	8.96524		9.67994	9.29721	8.41723	8.81081	9.52668		6.79412	8.38634	8.4767		8.3406	8.75135	7.30213	9.08083	8.27955	7.29655		8.219
	10.0729		9.16003		9.26957	8.74643		9.31128	9.02376		9.46445	9.67368	9.62773	9.52166	9.40826		8.57426	8.62999	9.03148		9.53026	9.29634	8.48337	9.35785	8.65665	8.44989		7.46303
	9.43533		10.0541		9.12069	9.63866		9.87027	9.43175		9.63433	9.90397	8.93823	10.0027	9.76485		8.26842	9.46643	8.1797		10.1382	8.57209	8.47875	7.77099	7.45211	8.08667		9.08623
	9.0695		9.50751		9.6407	9.99704			9.6998		9.3482	9.26104	9.35046	9.18972	9.29873		9.90839	8.21988	9.21623		8.59383	8.6019	9.04247	8.37583	8.61933	9.14926		7.81962
	9.88312		10.4989		9.69517	9.80303		9.74352	9.67259		9.39457		9.00038	9.76435	9.28258		9.06449	9.65663	8.96484		8.75275	8.23649	8.3953	9.20415	8.61305	8.78333		7.87849
	10.2347		9.85504		9.10124	9.53775		9.63905	9.92421		9.13951	9.64329	9.22481	9.37101	9.16792		9.51192	8.69713	9.97553		8.60957	8.90438	8.735	7.93973	8.32424	8.52345		7.92954
	10.2127		9.80785		10.0968	9.3008		10.2594	8.61852		9.27994	9.79047	9.11459	9.68725	9.18233		9.82878	9.62308	9.30061		9.40221	9.05978	8.6027	9.05099		8.64269		7.66246
	8.60928		10.639		9.8415	9.70914		9.20342	8.51859		9.84102	9.89901	9.03953	9.12808	9.15096		9.28986	8.83158	8.67906		7.91681	9.02675	8.43238	8.52197		8.8254		7.39724
	9.45172		9.48069		9.74371	9.59907		10.7353	10.2776		9.77837	10.2589	9.10153	10.388	9.4371		8.83687	8.83758	8.03965		8.0274	8.67774	8.29276	8.34509		9.01973		7.854
	10.0664		9.91419		9.45491	10.1309		9.41135	8.99088		9.61032	9.73574	8.57304	9.22433	9.32502		8.70955	9.04764	9.18514		8.60796	8.51926	8.29842	8.83429		8.38843		7.75956
	10.2926		10.1468		9.75585	10.2147			9.52631		9.28261	8.76643	9.41493	7.97957	9.55524		8.30295	9.00485	9.93931		8.41964	8.407	8.7711	7.23154		8.10596		7.91913
	9.4677		9.20962		9.29075	8.83087			9.5559		8.62567	9.82873	9.93252	9.24499	9.23405		9.30601	8.64634	9.41052		9.20185	8.97484	9.39613	8.59223		7.68676		7.35894
	10.0763		9.72893		9.79762	9.00649			9.20593		9.06206	9.79006		9.33912	9.6857		8.83344	9.68984	9.0474		6.38217	8.78893	9.09363	9.53865		8.76807		7.5171
	10.5457		9.97884		9.61108	9.11891			9.30022		9.11552	9.00186		9.89217	9.22611		9.14504	9.96751	10.0206		7.76757	8.4336	8.72342	9.37863		8.05904		7.52454
	9.1769		9.20959		9.8571	9.80573			10.0047		9.18504	10.3244		8.91231	9.33262		9.6603	8.31868	9.33725		8.45082	8.82424	9.18031	9.07355		8.14937		7.71134
	9.03399		9.76743		9.66039	10.2732			9.3789		9.4629	9.41116		8.99157	9.25919		8.63446	9.36493	8.38999		7.86511	8.94578	8.78867	8.61854		8.34681		7.25754
	9.75708		10.5334		9.18927	10.2449			10.2912		9.30709	9.61087		9.82687	8.91089		9.26787	8.49776	8.50949		8.30525	8.65091	8.74579			8.52521		7.90095
	9.96578		8.90002		9.55746	9.38034			9.51832		9.94833	9.08573		9.09235	9.17739		9.559	9.42767	7.7887		8.46615	8.59507	8.93607	8.35759		8.33482		8.06508
	10.0777		9.49862		9.73902	10.2362			9.8406		10.262			10.4624	9.45558		8.78849	8.56772	8.85176		9.28041	8.69886	8.67691	7.8435		8.72444		7.74469
	9.40438		9.79917		9.90281	9.48647			9.62999		9.37633	9.61708		9.42045	9.39045		8.76057	8.45651	9.99578		8.51218	8.87603	8.28482	9.32859		8.38588		8.34258
	9.51259		10.0666		10.1569	9.58287			9.35738		10.2266	9.94372		8.78242	9.15309		8.73466	8.85062	8.56581		8.00426	8.77352	8.38398	9.53656		8.40399		7.57229
	10.6928		9.37195		9.77205	8.83438			11.0584		9.23619	10.1234		9.02989	9.25677		9.34309	8.5744	9.51296		8.45565	8.65978	8.37203	9.12561		7.83422		7.81886
	9.29523		9.01032		8.15781	8.94541			9.38251		9.80863	10.1768		9.02236	9.00709		8.05292	8.64946	9.20448		8.12875	8.24868	8.54659	8.71254		9.31806		7.53832
	10.1632		9.31493		9.80801	9.33246			9.48303		9.64773	9.36285		8.90017	9.33904		9.19825	8.68918	8.4824		8.68267	9.61121	8.7193	9.05429		8.21753		8.37795
	10.107		9.33509		10.0913	9.68423			10.3927		9.56292	10.1836		9.48791	9.36004		9.25795	9.23941	7.91858		7.89699	9.0105	10.4689	9.38416		8.4513		7.76084
	9.23477		8.41752		10.3859	9.61875			10.1331		9.65481	10.0555		9.5105	9.48595		9.24643	8.39905	8.84191		9.10157	8.56379	8.7502	9.16985		8.12421		7.44995
	10.2554		9.36942		9.79496	9.86363			8.92366		9.10086	10.0539		8.79565	9.77314		9.2146	8.63491	8.50147		8.62442	8.85616	7.99272	9.05645		8.5534		7.30534
	9.66283		8.69601		9.33734	9.48066			9.28578		9.35873	9.96031		9.14485	9.2792		8.36605	9.05253	8.2452		8.72037	8.20709	8.39717	10.742		9.02568		7.19549
	9.82834		9.34739		9.96591	8.82669			9.37884		8.46573	9.13592		9.26951	9.44031		9.17375	8.20933	9.12136		9.17218	8.42441	8.79056	9.59793		8.334		7.12726
	9.89721		9.12913		9.04781	9.64386			10.072		9.82821	8.98568		9.03405	9.23411		8.61412	9.54941	10.7864		8.76449	8.58889	8.4756	8.35037		8.46173		7.37558
	10.9329		9.99866		9.28752	9.36269			10.0391		9.47135	9.07453		9.58557	9.01626		9.16424	9.76854	9.42993		8.9263	7.80737	8.20203	7.86743		8.52269		7.60887
	10.1109		9.81248		9.52395	9.94131			9.54682		9.415	9.22325		9.18122	9.47882		8.93805	8.24504	9.94891		8.58222	7.88037	9.7714	7.92131		8.66574		7.86729
	10.0279		10.5561		9.59352	8.82905			10.0328		9.72901	9.23381		8.29654	9.1161		9.42852	8.54708	9.29937		9.10956	8.88633	9.82504	9.3746		8.60499		7.76363
	11.1309		10.3758		9.46869	9.81108			10.1457		8.85324	9.29762		8.64548	8.96261		9.4436	9.0196	9.10669		8.81171	8.33125	8.81894	8.89102		8.22313		7.71997
	10.2042		9.67921		9.21521	9.62714			9.69777		10.5944	9.94107		9.26403	9.17861		8.74042	8.96868	11.0341		9.19903	8.8478	8.566	10.3577		8.60067		7.56938
	10.0995		9.77121		9.72789	10.6858			9.06224		9.20751	9.95525		9.76786	9.75015		9.413	9.42023	8.69919		8.75431	7.94052	8.16372	8.87482		8.85188		7.55099
	9.82804		10.4686		9.56797	9.8706			9.13172		9.28416	9.46887		9.42071	9.40188		9.36841	9.14226	8.40102		7.39969	8.68108	9.2812	7.77772		8.3774		7.25511
	9.92949		10.6241		9.55343	9.08764			9.36114		9.70871	9.33435		9.18395	9.36073		9.08221	9.53351	8.00993		8.75133	8.78099	9.01254	8.54912		8.08827		8.23004
	10.1472		9.265		9.98625	9.13835			9.54635		10.0463			9.29483	9.66029		8.92225	8.79821	10.0373		7.31394	8.4533	8.89006	8.71914		8.5329		8.00448
	10.103		9.60749		8.62071	9.48205			9.26346		9.71713			8.87059	9.07953		8.60425	8.08073	8.96877		9.61449	8.57028	8.01519	7.6512		8.48733		8.37667
	9.98512		10.1783		10.2777	10.0791			9.47964		9.48499			8.94676	9.02093		8.63481	8.85993	8.95315		8.83829	9.05054	8.7436	8.37121		8.77366		7.71189
	10.0026		9.59251		9.12672	10.4019			10.2639		9.59249	9.45634		10.147	9.17692		8.98103	8.42496	8.99464		9.36424	9.17921	9.32078			8.65741		8.65324
	10.702		9.65241		9.44726	9.99661			9.70675		9.91938			9.19172	9.24952		9.20048	8.3294	9.77653		8.80355	8.90241	8.31658	7.86643		9.32507		7.86497
	9.70857		10.0447		8.77255	9.5103			9.01843		9.56832	8.63819		9.77206	9.20904		8.96935	9.02839	8.78261		8.85191	8.43998	9.58444	8.34717		8.71097		7.53997
	9.65202		9.88415		9.04827	9.48731			8.47667		9.64662	9.47661		8.9642	9.42066		8.53401	8.98692	8.13472		8.8469	8.97118	9.04389	8.05793		8.26167		7.5675
	9.11185		9.36792		9.27495	10.2475			8.89732		9.17652	9.13187		9.16195	9.39616		8.44528	9.06341	9.56244		9.12938	8.38019	8.60702	8.3209		8.26399		7.51676
	10.784		9.85283		8.59218	10.029			9.16389		9.71269			9.40722	9.34244		9.36294	8.63477	10.0468		8.66547	8.2616	8.66953	8.35044		7.88823		7.7315
	10.3393		9.32647		9.55535	9.38971			10.4643		9.44918	8.86157		9.2606	9.03969		9.13407	7.87669	9.01423		9.12669	9.14726	8.66672	8.06408		8.32565		7.47511
	10.4869		9.88181		10.0922	10.2373			10.0096		9.35642	8.65143		9.0433	8.9873		9.17795	8.76029	8.52946		9.98978	8.7887	8.30234	8.59354		8.31384		8.42492
	9.90977		9.36445		8.41007	9.9839			9.51518		8.88887	9.05687		9.46631	9.97153		8.68768	8.36258	9.15356		8.70858	8.83719	8.52833	8.26209		8.46449		7.24006
	9.9192		10.0869		11.1924	9.71886			10.0871		9.27593	9.33251		9.18438	9.4367		7.94067	9.23306	8.50256		8.18458	7.99016	8.10288	8.34263		8.21394		8.16084
	9.70482		9.53043		9.6134	10.2902			10.676		9.16572	9.18735		9.2744	9.55698		8.63881	9.27119	9.50206		9.89033	7.85919	9.14017	8.98767		8.42347		8.03938
	9.7213		10.2679		9.19233	9.77454			9.93526		9.1364	8.86851		9.29181	9.43981		8.52473	8.45694	8.60922		9.31471	9.34391	8.53618	9.58902		8.78509		7.62474
	10.12		10.4879		10.071	9.48032			9.90903		9.89252	9.73157		9.10308	9.31575		8.75817	9.30506	8.01488		9.78951	9.12967	8.34058	9.58316		9.26521		7.29429
	9.78257		10.2817		10.5845	9.54272			9.33758		9.43498	9.51079		9.19153	9.65582		9.53378	8.98325	9.50196		8.10071	8.62676	8.69867	8.97913		8.50445		7.80439
	9.7812		9.82513		9.50638	10.0207			9.45686		9.32959	9.73401		9.53198	9.17065		8.91892	8.46548	9.83399		8.94354	9.18905	8.48501	9.35532		8.40478		8.29646
	9.93985		9.21016		9.39729	9.59297			9.1951		9.13236	9.63629		9.06889	9.41203		9.6655	8.95489	9.43962		8.67145	8.94582	9.40064	8.43505		8.28609		8.70104
	10.4475		9.44963		10.001	8.76137			9.63159		9.36846	9.33108		9.30718	9.20577		9.71753	8.62977	8.19448		9.04451	8.78701	9.15653	8.36063		8.45229		7.16198
	9.76868		9.04765		10.0679	9.11271			9.51016		9.95269	9.44112		9.21788	9.20857		9.23365	9.12051	9.23514		9.10056	8.96124	8.71282	9.70737		9.10952		7.87728
	10.0165		9.58071		9.81239	9.66049			9.2946		9.32606	8.52537		10.0768	9.37657		8.72231	8.56352	9.54939		7.8414	8.93115	9.47261	7.60646		9.22093		7.76955
	10.3172		9.40244		11.609	8.79001			9.30471		9.06994	9.30807		9.68006	8.98916		7.76309	9.49268	8.86279		9.09819	8.99263	8.53832	9.16015		7.92934		7.54374
	9.04509		10.0847		9.01992	9.9536			9.38567		8.91959	8.35407		9.25149	9.07779		9.47335	9.34408	7.92455		8.87706	8.57584	8.94288	8.76017		9.27488		7.75381
	10.1714		9.65343		8.87564	9.0557			9.74363		9.29959	9.50658		9.58848	9.32329		9.06417	7.68346	8.22716		9.53317	9.13913	8.81132	8.07566		8.28976		7.98127
	10.061		9.24786		8.71425	10.2161			9.52765		8.55325	9.48461		9.32223	9.3075		7.82419	8.79857	8.85126		8.30117	9.08933	8.83475	8.00723		8.31809		8.39829
	8.3552		9.27624		10.4079	10.8176			9.88872		9.30892	9.10659		9.31554	9.64696		8.92723	8.294	8.06748		9.27346	8.01174	9.05081	7.92817		8.40384		7.27797
	8.83107		9.50635		9.64729	9.72232			8.27077		9.72125	9.4026		9.43021	9.38082		9.4448	8.74973	8.4173		9.15509	9.12914	9.10017	9.17843		8.50938		8.0248
	9.71705		9.21334		9.15647	9.6229			9.64293		10.0208	8.66604		9.64681	9.2948		8.85316	9.21099	10.2217		9.2102	8.58452	8.98552	8.65332		9.28707		7.45393
	9.42415		9.52048		10.0073	10.1839			9.36452		9.21302	9.36182		9.81144	9.25355		8.84776	9.2613	8.31983		9.49832	8.98903	8.65061	9.84679		8.23996		8.46707
	9.88655		10.0999		9.60036	9.89999			9.68804		10.0273	8.61808		8.89611	9.41451		9.26787	9.20868	7.83686		8.43341	8.58741	9.33872	9.22743		8.19902		8.28287
	9.67552		10.0003		10.3242	9.4359			10.4559		8.8621	9.03591		9.61779	9.43759		8.54044	9.01283	9.50894		9.28862	9.00348	8.36136	9.53932		8.13344		7.59719
	9.07235		9.5895		9.15152	10.103			9.33427		8.72133	9.45168		9.08567	9.48029		8.5464	8.51575	7.59553		9.12343	9.27075	8.40513	9.27874		8.34736		7.20062
	9.34475		9.98172		10.0842	10.0351			9.67975		9.04016	9.26365		9.44381	9.0919		9.58838	8.61005	8.42123		8.72793	9.03149	8.73369	9.03295		8.71383		7.37819
	8.34575		9.65136		9.62267	10.3945			9.56977		8.9445	9.08367		9.09303	9.35551		9.03255	8.83716	10.028		9.24124	8.85949	9.09943	8.99828		8.16974		7.63915
	10.4405		11.0992		10.4846	10.0593			9.1437		9.96645	8.7987		10.1084	9.42067		9.1625	8.4908	8.50476		8.36759	8.614	9.29865	8.33831		8.87947		7.86349
	10.2496		9.83778		9.3243	9.77683			9.3873		9.63546	9.91561		9.57204	9.92801		9.39313	8.32937	8.65497		8.66232	8.54154	8.62789	8.37384		8.06032		7.80662
	10.0288		9.18211		10.0885	9.12384			9.60727		8.59549	8.98728		9.87804	9.31403			8.69158	7.83457		8.39198	8.76887	9.16471	7.7481		8.69817		8.59983
	9.55765		9.80812		9.13169	9.62255			9.45083		9.50478			10.7202	9.51227		8.87147	10.5771	8.84071		8.99396	8.99237	8.50516	9.62629		7.12511		7.43828
	9.97031		9.68608		9.44005	10.5577			9.06123		9.18498	9.06077		9.0741	9.37567		9.21679	9.04023	8.46132		9.12073	8.98209	9.11087	9.25203		8.45933		7.42793
	9.43087		9.50304		10.1034	10.1072			10.0867		9.15685	9.39775		9.20217	9.38316		9.65999	9.04018	9.41376		7.87311	8.72173	9.36819	8.03272		8.74105		7.85953
	9.55951		10.0827		9.12248	10.6494			9.30682		9.02501	9.37739		9.25693	9.61665		8.48175	8.85843	8.21973		9.28968	9.23219	8.48299	9.17814		8.49179		7.2962
	10.5333		9.85149		8.66415	9.57561			11.3483		9.88326	8.9068		9.00126	9.56416		9.19541	8.84418	8.93273		8.12696	8.66423	9.33275	7.72133		8.80111		7.5708
			9.69092		9.39354	9.20283			9.7008		9.98432	9.69942		9.29161	9.22623		9.5123	8.82985	8.94981		8.72304	8.66376	8.89502	8.34431		8.8511		7.56653
	9.75737		10.0908		9.71148	9.65849			9.14615		9.55021	9.20977		8.64201	9.12018		8.71171	9.15714	9.41096		8.6316	9.18799	9.08364	9.25482		9.03786		6.98362
	9.60255		9.23515		8.91856	8.90201			11.4001		9.6316	8.8845		9.18761	9.06205		7.31052	7.77376			8.88827	8.55794	8.96639	9.52412		8.4791		7.45521
	11.5393		10.8872		9.86426	9.48242			8.69867		9.87561	9.14522		8.84756	9.68293		8.94849	8.56744			9.01966	8.07724	8.89141	8.24061		8.37062		7.43359
	10.4678		9.28644		10.1137	9.9804			9.47978		8.81626	9.98047		9.2669	9.34771		9.60653	9.45274			8.92247	8.54897	8.86342	8.92159		7.97975		7.76475
	9.66671		9.55025		9.47092	9.8555			9.28136		9.8034			9.39682	9.20046		8.72268	8.37508			8.56138	9.32032	9.224	8.63686		8.56783		7.50618
	8.81443		10.1632		10.6294	8.98763			9.83139		9.65367			8.44423	9.34333		9.43741	8.44138			8.62484	8.99436	8.72419	7.83743		8.74374		7.49758
	9.8006		9.99454		9.83213	9.78759			9.09964		10.0683	9.06024		9.58389	9.08565		9.17079	8.524			8.07079	8.66136	9.26643	8.33975		8.4208		7.93368
	9.88555		9.99794		10.411	9.34311			9.85489		9.20132	9.58429		9.09161	9.03823		9.80447	7.87844			8.94308	9.32822	7.46484	9.72148		8.06356		7.08514
	9.54656		10.2077		9.71198	9.41921			10.8198		9.37935	9.06945		8.39063	8.98057		7.55042	8.88161			7.48775	9.11478	8.23978	8.81248		8.63982		7.31259
	9.53363		9.65418		9.781	10.1566			9.66991		9.01237	8.79275		8.84951	9.06879		9.35797	9.73635			8.5475	8.93646	9.70622	8.06018		8.34741		7.08793
	8.49548		10.1643		8.68445	9.3946			8.97828		10.4256	8.0397		9.11804	9.32974		8.61479	9.35271			8.61741	8.71629	9.11993	10.2452		8.77779		7.5261
	9.95273		10.3617		10.1559	9.72818			9.45572		10.8302	9.4479		9.32723	9.02367		9.01035	8.54522			9.40895	8.70097	8.83174	8.72238		8.59217		8.05229
	9.43416		9.59209		9.4264	9.95341			9.68365		9.55109	9.6818		8.94414	9.33138		8.98372	8.78111			8.67349	8.55841	8.57609	8.24863		8.26374		7.45572
	10.4214		10.1694		10.0108	9.82475			9.05928		10.0762	8.70488		9.3287	9.16485		8.63827	8.85508			8.98524	8.73396	8.6476	8.95925		8.19947		7.37619
	10.3643		10.6175		9.8237	9.50792			9.95601		9.93307	9.72646		9.64713	9.66873		8.52507	8.58264			9.20784	8.61351	8.76876	8.58591		8.53159		8.19192
	10.1931		10.4563		9.93641	8.68316			9.16173		9.55279	9.22706		9.20256	9.11889		9.25768	8.3693			8.89849	9.1025	8.92203	9.20479		8.47418		8.37233
	9.33223		9.87647		9.40085	8.86153			9.71954		9.61952	9.58863		8.92622	9.01885		8.77503	8.09592			9.71517	9.56082	9.99219	8.53805		8.08537		7.59576
	10.7546		9.38126		10.3209	8.86487			9.58727		9.73095	9.53968		9.50869	9.49532		9.25992	9.58281			9.22968	9.18979	8.62534	9.07108		8.78511		6.8587
	10.1605		10.1642		9.36941	9.45749			9.12252		10.1732	8.83472		9.31938	9.44168		8.37672	8.92022			9.04467	8.59769	7.53446	8.48345		8.95273		7.71187
	9.16773		9.80438		9.56813	9.16558			9.74744		9.57029	9.1571		9.01651	9.18445		9.2156	8.77201			9.49674	8.95276	8.93461	10.1837		8.52521		6.93872
	9.6287		9.63472		9.91763	9.27397			9.38182		9.59311	9.96162		9.60279	8.47864		7.35604	8.40676			8.51977	8.86015	9.26058	8.3576		8.243		7.3091
	9.68342		9.81385		9.03553	10.0355			8.42949		9.49883	9.1403		9.02564	8.60096		9.2713				7.84596	8.65577	8.64766	8.70625		8.703		8.01882
	9.3012		9.79085		9.64399	9.70621			9.96578		9.57939	9.54839		9.6458	8.38285		9.37746	9.2192			9.04144	8.74681	8.47036			8.83839		7.7799
	10.5192		8.97249		9.67494	9.93801			9.37709		9.16476	10.4173		9.13431	8.61045		8.73973	8.09859			8.75228	8.77703	8.88405	8.53932		8.51615		7.21167
	9.673		9.89488		10.0298	10.1137			9.04006		9.71164	9.29986		8.32123	8.36562		9.66251	8.57234			9.45406	8.83776	9.35173	9.45629		8.85483		8.72572
	10.3756		10.7023		10.2273	10.1669			9.27405		9.74166	10.1415		7.96341	9.21389		9.30529	9.69156			8.27375	9.03887	8.78523	9.34672		8.42897		7.56068
	10.1013		10.4394		9.43955	11.5592			10.3728		9.09293	9.35915		9.16237	8.4833		9.00959	8.77203			9.03019	8.43878	8.06007	8.71948		8.97663		7.99052
	10.0664		9.57625		8.56913	8.89426			9.44434		9.78454	9.98573		8.92416	9.1168		9.06874	8.91021			9.21741	8.53248	8.88213	8.39913		8.39487		8.07064
	10.1254		9.84108		9.45719	9.27003			10.2335		9.49983	8.91273		8.89393	9.20139		7.06146	10.5094			7.81622	8.9826	8.79365	8.31434		7.6231		7.2588
	9.75906		9.06303		8.90647	10.3156			8.90965		9.02839	9.15228		8.97659	9.59946		9.08532	9.0932			8.09037	9.00028	9.73925	8.61487				7.02102
	9.95495		10.1462		9.17423	9.49112			10.4352		8.90479	8.77517		9.01603	8.54497		8.55236	8.93872			8.67092	8.67015	9.17537	8.68068				7.45715
	9.28342		9.90396		10.1846	9.45106			9.7268		8.93574	9.6466		9.00147	9.13149		10.2744	9.0168			8.18489	9.21979	8.41046	9.2084				7.63618
	10.4891		9.64358		9.04486	9.6796			9.3109		9.56032	8.7558		9.21736	9.39446		9.52813	8.90922			8.80081	8.93667	8.51094	9.06552				7.30663
	9.36018		10.0715		9.97572	9.26003			10.1809		9.19713	11.0338		10.0887	8.93133		7.3484	8.68492			8.77943	8.21745	8.696	7.80031				7.29891
	9.85184		10.3412		8.71996	9.41677			9.19661		9.96195	9.62327		8.30977	9.08077		9.2994	8.8029			8.25552	9.01945	9.1146	8.54376				9.38206
	10.2406		9.40422		8.84562	9.6672			9.528		9.31731			9.32004	9.18144		9.38684	8.56963			8.57723	8.65989	8.33319	7.91307				7.09954
	11.001		9.97623		9.62727	7.29857			9.66537		9.64356	8.98234		8.74828	8.75408		9.08671	8.24477			8.65142	8.74042	8.64386	8.85754				7.25552
	10.3853		9.85495		10.1959	9.34679			9.29956		9.15976	9.18662		9.71754	8.98346		9.30417	7.99516			8.47317	9.04463	9.14791	9.46772				7.29164
	10.1391		9.40378		9.62148	9.72228			9.86056		9.47744	9.43073		9.50167	8.57956		9.31138	9.70244			8.95008	8.79959	9.21286	8.22151				8.09789
	11.6818		9.99341		9.91602	9.38756			9.39487		9.88934	10.2109		9.28219	9.42355		9.08888	8.49939			8.86084		9.21342	8.18566				7.3745
	10.7259		9.59856		9.3694	10.3333			10.6572		10.6714	9.36656		8.75974	8.83087		9.18372	9.18857			7.93461	8.63767	8.79668	9.46823				9.05
	9.82461		9.77868		9.31598	9.1005			8.89934		10.0806	9.70749		9.22455	8.79796		9.64232	9.00533			9.31143	8.75274	8.50397	8.44222				7.59206
	9.83018		9.16268		9.56655	10.1688			10.2636		8.90645	9.58215		8.77702	9.19582		8.99052	8.63448			7.85842	9.30419	8.29515	8.29932				8.04061
			8.81559		10.3302	9.07731			10.5039		10.8558	8.59319		9.54241	9.03205		8.47624	9.45073			9.09448	9.09206	9.87631	8.06392				7.17952
			10.4502		9.59755	9.1534			10.7547		9.42547	9.74051		9.20615	8.86751		9.1868	9.61268			9.58513	9.09052	9.46966	8.04681				7.9826
			9.69206		9.6412	10.1486			9.35931		8.6206	9.45109		9.34285	8.85389		8.31406	9.21418			8.3258	8.13213	8.50052	8.58987				7.27854
			9.26763		9.20443				10.0274		9.63262	9.22767		9.03127	9.29738		8.7808	8.78675			10.2781	9.28134	8.70514	7.87595				8.93802
			9.85093		9.56779				10.4966		8.04841	10.8933		9.21691	8.9282		9.06348	9.28446			9.69996	8.8236	8.98592	8.15416				7.55867
			9.2483		9.72678				10.1876		9.12441	10.0684		8.85382	9.31062		9.62738	9.37857			7.47184	9.61195	8.59822	8.55643				8.20271
			9.29879		8.98277				10.1135		9.66351	8.48663		9.48415	9.23977		9.84447	8.68855			8.91819	9.19243	8.40484	9.39119				7.40166
			10.582		9.89051				9.44719		9.13662	9.92327		9.61375	10.1318		8.80475	8.7124			9.17406	8.63321	9.55079	9.19481				8.60218
			10.2579		9.60901				9.34449		9.47076	9.55378		9.73208	9.39232		9.17077	10.8417			8.82414	8.46996	8.67324	8.68311				7.68262
			9.48095		8.90312				8.8089		9.70381	8.57032		9.43115	9.3659		10.4147	9.20303			9.2328	8.82556	8.60121	8.48088				7.40336
			9.95752		9.81357				8.30118		8.67178	10.0522		9.02574	8.56796		9.90157	8.30631			9.37146	9.10532	8.62644	8.54056				8.10429
			10.1492		9.64125				10.0929		9.19582	9.72592		9.71476	9.44419		9.81182	10.3378			9.18661	9.07142	9.11978	7.96484				7.27769
			9.89849		9.98073				10.182		9.44522	8.39524		8.79753	9.19434		9.73764	8.57695			9.21339	9.0496	8.37137	8.6386				8.97698
			9.29443		8.83219				9.35866		9.31827	9.71547		9.19095	8.688		9.61079	8.04151			10.0067	8.9027	8.7196	9.63257				7.23732
			9.36232		9.87091				9.59293		9.21803	9.69286		9.81299	9.36504		9.12551	9.13104			8.80254	8.63886	8.97237	8.31848				8.22431
			8.80606		9.52564				9.79182		9.74726	8.78236		8.74758	9.49667		9.86945	8.40765			8.95093	9.26137	8.33622	9.31889				7.07039
			9.60615		9.79779				9.75645		8.39347	9.45165		9.18127	9.01238		9.32116	8.85068			9.04269	8.57761	8.60153	8.44485				8.01454
			10.5003		8.79984				9.46022		9.70306	9.65289		8.3279	9.47171		8.83134	8.3743			8.51783	9.14571	8.92202	9.15017				7.15653
			10.1261		9.58734				9.59464		9.14854	9.92704		9.11545	9.12331		8.87333	8.74339			8.32486	8.48947	8.88858	8.62475				7.61858
			10.2161		9.28853				10.4787		9.71145	9.63041		8.91656	9.51693		8.69367	8.78616			9.06296	8.79837	8.86403	10.0603				7.9822
			10.3541		9.87311				9.64696		10.1498	9.21826		9.03595	9.42198		9.31802	8.27474			9.22266	9.02775	8.68167	8.55724				7.8611
			8.89867		9.88749				10.0358		10.5315	9.3264		9.19713	8.88266		9.77707	8.12036			8.80113	8.82649	8.77844	7.88573				7.78594
			9.33793		8.79758				9.58607		9.37286	10.1568		8.62187	9.50948		9.23299	9.38431			8.50772	8.54947	8.08353	9.25712				7.55291
			9.72987		9.4082				8.97747		8.88792	10.6633		10.0212	8.6548		9.8529	8.65226			5.57347	8.92186	8.82768	8.5618				8.11399
			10.6889		9.60361				8.59041		9.1263	9.92332		8.62349	9.50387		9.54748	8.9546			9.08875	8.81015	8.38585	8.82696				7.56634
			9.61859		9.12413				9.55187		8.79285	9.59147		8.31091	8.70699		9.51461	9.73609			8.60615	9.18717	9.21592	7.73299				7.74897
			10.2669		10.8291				10.0659		9.57489	9.49163		9.0814	9.53447		9.36799	8.11797			9.16647	9.29609	7.89046	8.19732				8.62127
			10.3709		9.56447				10.4049		9.42352	9.52734		9.49245	9.59646		8.47419	9.20537			8.28304	8.80465	8.22923	8.17567				7.29737
			9.22394		9.41889				10.5796		9.68159	10.5852		9.08827	9.2351		9.3199	8.88691			9.41209	8.84061	8.91248	8.17943				9.07672
			9.78765		9.17469				9.74577		8.9022	8.91391		8.77621	8.89602			9.80253			9.26373	9.1902	8.44685	8.58749				8.28843
			10.2149		10.5393				9.06002		8.89911	9.75518		9.2486	9.39648		9.45698	9.36683			9.22718	9.05432	8.87488	8.69653				8.47153
			10.3172		9.21326				9.41382		9.13036	9.9728		8.99914	9.29153		8.96916	9.31205			9.56016	8.74103	8.77247	8.14241				7.30323
			9.86079		10.2782				8.9822		9.76291	9.43258		8.79631	8.99321		9.34584	9.04309			9.32993	9.07079	8.51323	8.64181				7.41947
			10.6023		9.72615				9.29024		9.5387			9.66361	9.19921		9.126	8.93797			7.42529	8.85739	8.90071	9.28873				7.08043
			10.6391		9.5512						9.16141	10.353		8.98769	9.44451		9.72259	8.93164			9.16611	8.83894	8.30891	8.71379				8.04051
			9.19979		8.71817				9.6362		9.64116	9.37984		9.64267	9.06417		9.39193	8.6095			8.86916	8.34864	8.69987	10.2581				7.41126
			9.18493		9.80356				9.58346		10.0244	9.3546		8.42759	9.64458		8.40158	9.48237			8.70098	9.32045	8.2506	7.81476				7.08184
			9.41083		9.70561				9.71669		9.44644	10.3037		9.25502	9.25015		9.34359	9.24093			8.47598	9.56181	8.52111	8.31336				7.57335
			9.7228		9.84649				9.07574		8.97885	9.34298		9.01679	8.07132		8.97125	9.36265			9.27261	8.78068	8.7623	8.21562				7.65552
			9.84111		9.66211				9.19964		10.021	9.51417		8.92802	9.54364		8.92215	8.9322			8.60154	8.82767	8.82008	8.34375				6.72578
			9.57584		10.5769				10.2576		9.69388	9.97678		9.63922	9.3077		9.38414	9.20798			9.64779	8.9549	8.97359	8.42365				7.63174
			9.48552		9.31533				10.1469		8.90194	9.61925		9.41733	9.05075		10.1108	10.053			8.56913	8.63867	8.52049	7.32648				7.20312
			9.4376		9.07599				9.77588		9.39258			10.0144	8.66757		8.73602	10.2359			8.94692	9.4604	9.9935	9.14133				7.57175
			9.5678		10.8179				9.10835		10.2587	9.9326		9.23191	9.48006		8.94116	8.90773			8.41551	8.42767	9.55625	7.76288				7.7889
			9.17313		9.20053				9.19462		9.68542	9.32268		9.60912	9.3703		9.56456	9.19053			9.38971	9.185	8.85033	10.1123				7.5941
			9.02646		10.7856				10.0317		9.55194	9.60634		9.56493	9.42756		8.64974	7.94665			8.02768	8.98602	8.19848	7.82279				7.79037
			10.3596		9.28014				10.3073		9.23806	8.69209		8.85891	9.12586		9.27654	9.63675			8.92956	8.42961	9.26097	6.92746				8.01723
			9.19141		9.67814				9.90703		9.0954	9.25972		9.12424	9.18667		9.55378	8.86912			8.63928	9.18668	8.6309	7.79994				7.8316
			9.26884		9.65387				9.05715		8.74289	9.23849		9.4015	9.29625		9.02018	9.3039			8.35024	9.22947	8.78935	8.01076				7.72341
			9.83138		9.39294				9.17387		9.3119	9.40088		7.89725	9.41174		9.68469	9.29836			9.15843	8.72091	9.42327	8.69747				8.87727
			9.66693		9.62078				9.82147		9.09119	10.304		8.14804	9.40603		10.2176	8.19663			9.62256	8.90075	9.04769	9.58002				7.79391
			10.0355		9.71205				9.51093		10.0349	9.8453		9.46193	9.09113		9.15557	9.3887			9.01938	9.01883	8.68983	8.94975				7.56386
			10.0664		9.40158				9.5485		9.20795	9.1887		9.50727	8.96937		9.52578	10.2907			8.46492	8.8082	8.75955	8.40493				7.61268
			9.9742		9.78463				9.59966		8.97854	9.55331		9.37897	9.18493		9.98287	9.856			8.54842	8.74526	8.37629	8.36731				7.62281
			10.2495		9.15442				9.74436		9.23537	11.2715		9.32221	8.78521		8.92708	9.41695			8.22804	9.03134	8.12194	9.59924				7.12847
			9.4336		9.49418				9.87043		9.80021	9.84187		9.22624	9.05018		7.69534	8.60052			7.30876	8.93925	8.14586	9.08495				8.90417
			10.3742		10.0683				9.73261		9.61252			8.0528	8.78929		7.91647	8.63367			7.73448	8.01514	9.35114	8.70139				7.96113
			10.3259		9.21203						9.7429	9.31798		8.87417	8.94686		9.08346	8.5133			7.93667	8.76775	8.99859	8.2701				7.16231
			9.37992		9.76343				10.1125		9.07907	9.69978		8.70284	9.27355		9.13721	8.83481			9.38392	9.50281	8.54586	8.11316				7.86831
			9.70434		9.32871				9.30452		10.1535	9.38859		9.01899	8.96578		9.65849	9.9509			9.87785	8.93043	9.3092	8.73648				7.28181
			10.3171		10.6231				9.54691		9.20509	9.54154		9.14665	9.28414		9.82267	8.84965			9.42107	8.72748	8.43285	8.79483				7.55434
			10.2316		9.87148				9.7161		10.1551	9.59965		8.7848	9.29115		9.41622	10.5976			7.31148	9.33126	8.76323	8.51266				7.32128
			9.00066		9.30913				10.2415		9.5467	9.3588		9.45667	9.3021		9.10837	8.9894			8.73394	8.74788	8.93548	8.81158				7.20229
			9.79058		9.85786				8.77139		9.2791	10.256		9.62756	9.18505		8.85365	9.08513			9.63887	8.51643	9.1453	8.7617				7.20559
			9.23623		8.92011				10.5012		8.98057	9.82327		8.31611	9.38699		9.24072	9.86653			9.34869	8.96195	9.087	8.26806				7.15908
			9.32966		9.85356				9.00953		10.9913	9.66919		8.18196			8.87282	10.0612			8.12572	8.63392	7.97012	8.48183				8.67744
			9.98221		9.13864				9.57946		9.3714	8.77998		7.91087	9.15189		8.45728	9.24546			8.53144	8.98408	8.70555	8.40238				8.25238
			10.27		9.23114				9.42908		9.49596	8.55534		8.96208	9.34635		9.04218	9.0356			9.26394	7.90968	8.64879	8.55877				8.11091
			9.9663		9.70076				8.98885		10.1596	9.49603		8.78445	9.19272		9.45962	9.23061			8.58998	8.86825	8.40997	9.71734				7.2006
			10.1603		9.84448				10.0242		9.39912	9.7174		8.98319	8.95776		9.62186	8.72435			8.23953	8.59936	9.35918	8.84083				6.4041
			10.2954		9.47034				9.66222		9.41199	9.84855		9.5824	9.15052		9.42291	9.52894			8.53756	9.17285	8.69277	7.86108				7.70494
			10.2122		9.52741				9.92542		9.64806	9.45625		8.92337	9.18329		8.31047	8.56529			8.85257	8.72684	9.36846	8.9049				7.68722
			9.63304		9.85262				9.9566		9.40644	9.75848		8.19763	8.89844		8.43941	8.99235			8.9755	8.81584	8.73161	7.5518				7.33677
			10.3731		9.43575				9.9614		9.7923	9.10156		8.08747	9.53135		9.47496	9.59776			9.42159	8.95299	8.72366	8.89131				7.4049
			9.74855		9.6582				9.77021		10.0148			8.53253	9.45428		9.64886	9.31653			6.63655	8.88915	9.11831	7.68408				7.55659
			8.83734		9.42222				8.78269		9.02164	9.85299		9.48365	9.26264		9.05158	9.5765			9.29876	8.81993	9.02869					7.29318
			9.56028		9.8764				10.0689		9.28193	10.3287		8.62626	8.86943		9.49579	9.83031			9.66362	8.60258	8.62184					7.97087
			10.4081		9.79037				8.25772		9.18825	10.232		9.01247	9.43794		9.05024	9.70077			9.1566	8.96103	8.46734					7.48436
			9.39729		9.53735				9.38106		10.3133	9.33416		8.97238	9.40581		9.03276	9.79271			8.51953	8.79645	9.22885					7.45008
			9.8985		9.81462				11.0843		9.97882	9.16629		8.98234	9.27378		8.53682	8.32331			9.31821	8.19801	8.80618					7.43475
			10.6525		9.78337				8.79941		10.0551	9.03843		8.27201	9.04939		8.54929	9.20915			9.8587	8.53306	8.64215					7.46448
			9.5945		9.85215				9.87004		9.33796	11.0654		8.38456	9.30342		8.94898	9.60379			9.00886	8.5236	8.69309					7.72204
			9.88822		8.77038				8.36604		8.96801	9.34442		7.96895	8.32708		9.4772	8.21547			9.60125	8.88227	9.36273					7.72845
			9.94979		9.7059				9.55959		9.84932	9.78344		9.319	9.27437		8.78839	8.25536			8.91032	9.13596	8.52782					7.9474
			9.44763		10.0909				9.02861		10.0178	9.41063		9.32239	10.1195		9.86157	8.79331			9.35211	8.62076	8.66927					7.55473
			9.7475		10.3079				9.20293		9.78987	9.85212		9.03069	9.18432		8.60321	10.1254			9.46858	8.83242	8.65356					8.2858
			9.2531		9.29557				9.03268		9.25841	9.43898		9.48288	9.11083		9.78642	8.50715			8.63484	8.87657	8.26431					7.37358
			9.7756		9.28657				9.73249		9.2854	9.39086		9.88329	9.18801		10.1934	9.11574			9.49917	8.7285	8.93617					7.7894
			10.717		9.08748				9.76204		8.69865	9.34617		9.89467	9.22456		8.46516	8.98859			9.21374	9.26957	8.6534					7.6054
			9.77623		9.808				9.56459		9.18185	8.9196		9.92294	9.23366		9.2382	8.91352			9.26154	9.34045	9.24084					7.64184
			10.4473		10.0373				9.31756		10.2861	10.6251		8.96086	9.59108		9.7706	9.01451			8.60621	8.93799	8.80629					7.64967
			9.45754		9.8031				10.3034		9.82697	9.30082		9.39324	9.38018		8.7656	9.45539				8.86905	8.24102					7.59473
			9.8443		9.19456				9.58942		9.95658	9.96552		9.24688	9.29083		8.811	8.92642			9.30011	9.11009	8.78151					8.14015
			8.53354		10.3768				10.5916		8.84493	9.46485		8.60211	9.21307		9.53857	10.6483			9.23966	9.0848	8.84774					6.63442
			10.2304		9.71606						8.85726	9.51289		9.48601	9.18971		9.05054	9.24262			10.0004	8.66046	9.23942					7.17603
			9.08228		9.67927				9.60839		9.55703	9.67851		9.54303	9.74468		9.18153	8.33912			8.73853	8.72564	8.86464					7.6417
			9.25397		9.90214				8.46506		9.55972	10.1999		10.1935	9.39609		8.96088	8.87355			8.90853	8.25688	9.54049					8.32351
			10.0957		9.82809				9.85572		9.27326	9.3631		8.95438	9.17868		8.46938	9.56448			8.75525	8.58948	9.55142					7.71351
			9.86787		11.6247				9.48577		9.69934	9.65678		8.94771	9.30347		9.51216	9.01032			8.06548	9.05439	8.53718					7.62858
			10.6612		9.72061				9.29925		9.19508			10.4425	9.48778		8.46136	10.2856			9.54416	8.72839	8.54587					7.39581
			9.62433		9.83839				11.7639		9.59243			9.33105	9.50441		7.59064	9.57287			9.08693	8.96714	8.73329					7.56885
			9.9591		9.23007				9.63966		10.0642	9.27983		9.66309	9.39186		9.50242	8.76717			7.66595	8.88829	9.23463					7.65189
			9.40767		9.36754				9.51267		9.59301	9.55204		10.1709	9.53088		10.0344	9.36759			8.96802	8.97167	8.68676					7.51518
			9.91623		9.41977				10.4239		9.27264			9.41481	9.18504		9.64277	9.11491			9.11378	8.75638	8.67645					7.63636
			10.1255		10.425				9.97914		9.10902			9.49349	8.38244		8.74732	10.1581			9.54938	8.84638	9.54187					7.20765
			8.76941		10.0198				9.71724		9.11361	9.22188		9.86926	8.98878		9.23148	9.58855				8.44257	9.27776					7.67285
			10.0158		10.0983				11.9564		9.28661	9.65705		10.0304	9.46278		9.49978	10.2192				8.74926	9.0623					8.69174
			9.67837		10.2201				11.0972		9.4717	9.6243		9.46416	9.19531		7.46326	8.92235			9.51848	8.86472	8.76175					7.51476
			10.5355		9.90763				9.0929		9.25464	9.13187		9.61466	9.32422		8.92154	8.97554			8.22774	8.48681	8.59215					7.17386
			9.67823		10.2433				9.9734		8.94592	9.56832		9.38571	9.07378		9.18188	8.86363			8.92039	8.39302	8.77591					7.65381
			10.2075		10.1863				10.2858		10.2983	9.16186		9.00933	9.14223		9.20797	9.17644			8.93537	8.94777	8.48133					7.66804
			9.89814		9.64911				11.2735		9.4437	9.48459		7.23909	9.33775		9.64707	9.61695			7.32068	9.12433	8.62988					7.63557
			10.5026		10.0306				8.99209		9.32532	9.72474		9.52823	9.0421		9.02081	8.1329			8.33536	8.86537	8.89739					7.79244
			10.4537		8.95594				9.60916		9.45052	9.1904		8.61421	9.00461		8.94001	10.6111			9.49466	8.52424						8.93162
			9.10948		10.1821						9.6304	9.21948		9.03091	9.31405		9.08272	10.2279			9.03868	8.82165	8.93626					7.28804
			9.22063		10.4905						9.61701	9.91281		9.36029	9.06572		8.64662	8.99472			9.38753	9.12797	8.87159					6.83147
			9.42753		9.41074						9.3531	9.41847		10.3249	9.07027		8.91374	9.10063			8.55372	8.55313	8.66862					7.81391
			10.9666								10.6695	9.26869		10.4386	9.38983		9.33867	8.48831			9.68183	8.58954	9.08287					7.75108
			9.67414		10.6283						9.1478	9.14245		9.58053	9.07408		9.69871	7.86644			8.98628	8.76344	8.98811					7.85297
			8.80063		10.1047						9.21739	9.33405		8.82445	9.35574		8.91701	9.67063			8.71794	8.93191	8.61684					7.58278
			9.88735		9.55319						9.28704	9.42047		10.5153	9.14585		9.26674	9.08959			8.77474	9.07985	8.3481					7.70534
			9.9063		9.15165						9.13114	9.11636		9.52368	9.54868		9.06108	9.76978			8.48671	8.59551	9.1136					7.57209
			9.63907		9.4557						9.06857	9.07205		10.7501	9.44373		9.31962	9.11469			9.39888	8.03121	8.45895					7.61004
			9.1345		9.30071						9.77844	9.05581		10.2332	9.19649		8.98869	9.28483			8.95521	8.94804	9.05253					7.80177
			9.81358		9.92076						9.36641	8.74633		9.57058	9.16077		8.27808	8.75303			9.5131	9.32981	8.44096					7.2643
			10.0304		8.49071						8.76693	9.52164		9.28601	9.4145		9.12295	8.95627			9.24845	8.80348	8.18053					8.46294
			9.85559		9.34542						9.59817	8.9141		10.5012	9.216		8.77212	8.60665			8.91215	9.18627	8.35762					7.46962
			10.3076		9.08546						8.86772	8.78615		9.43004	9.30286		8.20296	9.14947			8.53373	8.58692	8.03916					7.1084
			9.90861		9.54188						10.2817	9.14811		8.85001	8.8992		9.25948	8.92922			8.87901	8.70166	8.51997					7.35828
			8.74321		9.27746						10.0439	8.53043		9.31956	9.0348		9.24439	10.183			9.21342	9.20988	8.63686					8.30294
			9.85433		10.3933						9.21523	9.33129		9.76965	9.11652		9.63254	8.96342			9.38224	9.08743	8.97109					7.53128
			10.0165		10.2647						10.1108	9.92913		9.50402	9.10572		9.08818	9.79419			8.5195	8.89482	8.93551					7.22798
			9.87782		9.99757						9.72952	9.58976		9.41237	9.28696		9.32138	8.60393			7.96964	8.61412	8.99263					7.38212
			9.96578		9.12083						10.0438	11.6644		8.76642	8.63654		9.22112	9.20267			9.19283	8.84415	9.34594					7.70364
			10.5033		9.64435						9.82332	9.13346		9.45343	9.23995		8.78012	8.6346			8.641	8.64798	9.58993					7.64952
			9.36019		9.77738						9.12164	10.1364		9.36983	8.99319		9.23467	8.67374			8.12246	8.84329	9.10127					7.78234
			10.1347		8.82608						10.1294	9.65624		9.49079	9.33105		9.08086	9.23993			9.12958	8.97133	8.40934					7.31358
			9.85811		9.9713						9.23947	9.54333		9.39752	9.29985		9.23712	9.06762			8.19375	8.79923	9.10774					7.90674
			10.1766		9.51363						9.60146	9.46248		8.94627	9.33599		9.67522	9.05081			8.91157	8.53069	8.84219					7.28752
			8.86959		10.5357						10.1022	9.61747		9.75384	9.32168		9.3586	9.52588			9.0724	8.92072	8.41729					7.89073
			9.43292		9.05708						8.90204	8.67018		9.54611	9.06108		9.19815	9.04115			8.94946	8.94272	8.79265					8.26534
			9.92375		9.8491						9.20942	9.24565		8.80728	9.3711		8.70386	9.42063			7.68704	8.83016	8.38822					7.46598
			9.75199		9.57368						9.47777	10.1461		9.76095	9.42227		9.34982	8.68817			8.33848	9.0096	8.69663					7.91424
			9.55967								9.43431			10.3755	9.22019		9.45863	10.0403			8.55885	8.8434	8.61344					7.72234
			9.43242								9.02762			9.28318	9.20126		9.85492	8.9744			9.29058	8.78201	8.74735					7.23611
			9.33645		9.37977						9.84113			8.60898	9.3694		9.32332	9.81057			8.74646	8.63475	8.69862					7.51471
			9.96803		9.09683						8.83927			9.21225	9.35443		8.8585	9.05322			8.64568	8.73751	8.5681					7.43369
			9.294		10.2708						9.41169			9.47534	9.40665		7.65369	9.14528			9.17638	8.78918	9.76517					7.30754
			9.18513		10.0071						9.48127			10.5427	9.46325		9.06907	8.77463			8.10633	8.6553	8.28043					7.97121
			9.91062		9.78943						9.13734			9.73388	9.25586		9.93782	8.87148			9.03068	8.98891	10.1318					6.94508
			9.80248		10.1557						10.002			9.3196	8.74563		9.2432	9.00164			7.22007	8.69353	8.62283					7.57043
			9.8717		9.0265						9.44602			9.55282	9.07689		10.0516	8.7564				8.56038	9.06235					7.38456
			9.65984		8.95026						9.57498			9.32947	9.09682		9.18957	8.24609				8.84992	8.63193					8.17754
			9.45583		9.62487						9.70107			8.72683	9.02789		8.97062	8.08284				8.9015	9.133					7.9424
			9.39946		9.35289						8.8053			8.88929	9.55512		9.21324	8.99215				8.76743	8.3804					8.00831
			10.2653		9.55711						9.42458			9.48468	9.26572		9.51724	9.22427				8.80388	9.4309					8.18473
			9.5842		10.5352						9.36699			9.4027	9.19834		9.38337	10.5737				9.10845	9.03794					8.00285
			9.41971								9.00089			9.59615	9.02407		9.5589	10.5084				8.72033	8.05055					7.13347
			9.68138		9.00999						9.64703				9.27964		9.61619	8.92823				8.73054	9.49669					8.36904
			9.67467		9.74914						9.73392			9.07088	9.50924		9.33337	9.16868				8.78308	9.64812					8.46381
			9.06794		9.58687						9.53436			9.34123	9.07909		9.13628	8.30616				8.94691	8.81262					7.62264
			9.61142		10.5906						9.13651			9.23123	9.43888		9.48824	8.68107				9.3982	8.6704					7.56784
			9.84475		10.1215						9.50198			8.8791	9.47985		9.34089	9.02958				8.90207	8.62418					7.62896
			9.42854		9.66787						9.49061			8.40917	9.59743		8.93455	8.49076				9.01559	8.37139					7.7202
			9.57101		9.86287						9.66542			9.17306	9.23588		8.64546	8.71634				8.73969	8.32286					7.53658
			9.11821		10.1248						9.58761			10.2995	9.19966		8.83268	9.31883				8.6457	8.88917					8.29575
			10.579		10.2153						10.0002			8.57766	9.05575		9.4175	8.98516				8.75998	8.40266					8.50369
			9.76553		10.0971						9.30033			9.09957	9.63369		9.16206	9.10458				8.84367	9.41966					7.28651
			9.82719		9.73686						9.99148			9.70831	9.39498		9.38507	9.47276				8.76735	8.90504					7.46468
			11.1964		8.92721						9.67236			9.60121	9.33132		9.05192	8.38415				8.42245	8.65158					7.76348
			9.73725		9.55302						9.51061			8.72877	9.29323		9.12842	8.78415				8.85263	9.52271					7.90619
			10.1319		10.5066						8.98516			8.95253	9.35717		9.37708	8.81024				8.88208	8.84387					7.56158
			9.71487		9.45869						9.65014			9.08736	9.59607		9.04128	9.26641				9.06803	9.03149					7.59097
			9.03266		9.3223						9.73812			10.1968	9.26872		9.47268	8.97301				9.17542	8.71079					7.68087
			10.374		9.87664						10.1293			9.92345	9.35597		9.7103	10.4844				8.78128	8.66967					8.23199
			9.28099		10.036						9.40233			8.51636	9.4031		10.547	9.95306				8.65671	9.0325					7.16448
			9.56159		8.82739						9.46086			9.38981	9.31106		8.96676	8.86565				9.10689	8.96907					7.61362
			10.5925		9.41375						10.0051			9.26493	9.41495		9.28041	8.70909				9.21611	8.95209					7.77056
			9.41619		9.67231						10.0426			10.5291	9.53184		8.39668	8.85812				9.40964	8.97284					8.04926
			10.2866		9.61306						8.44816			8.60157	9.47416		8.47731	8.34805				8.39974	8.86261					7.52346
			9.73164		10.0946						9.41054			9.14941	9.01781		8.0431	8.3569				8.82212	9.44135					8.0011
			10.617		8.8551						9.51349			9.62787	9.25524		8.71089	8.40629				8.31392	8.80786					7.23463
			9.85642		9.86431						8.82349			10.0085	9.00659		9.59387	9.2458				8.12663	9.15135					7.60902
			9.21622		9.85039						9.41402			10.0964	8.90165		9.98345	8.38995				8.6454	8.71712					8.12032
			9.20657		9.99043						9.90159			10.0332	9.49501		8.60025	9.18339				9.28937	8.89415					7.86959
			9.86131		9.44675						10.7698			9.07184	8.81755		9.1377	8.74051				9.14846	8.86276					7.52388
			11.1432		9.78096						9.6622			9.59819	9.23623		9.67088	9.86831				8.96646	8.6129					7.15057
			9.67034		9.42601						9.45006			9.15946	9.28345		10.0371	9.71402				9.19129	8.68788					7.82683
			10.4905		11.8357						9.23035			9.65523	9.22969		8.39093	8.76914				8.95169	8.66157					7.26086
			11.2509		8.66428						9.17158			8.94964	9.30284		8.58648	9.48726				9.20127	8.3601					7.8083
					9.57408									9.12479	9.21406		9.13036	8.76298				9.01029	9.37461					7.18842
					11.3626						9.2775			9.97321	9.33037		9.43615	8.51992				9.107	8.93913					7.72378
					10.2347						9.34257			10.5353	9.32844		9.13172	7.67946				9.23844	8.50562					7.64454
					9.6174						9.47296			8.72757	9.34271		9.50025	10.0026				9.40552	8.60024					8.48137
					10.224						9.06116			9.54196	9.18337		9.00697	8.93686				10.2459	9.04082					8.42349
					10.4143						9.23589			9.42838	9.47546		8.55585	8.45573				8.68007	9.40776					7.73054
					9.35709						9.84642			8.59448	9.32098		9.58744	9.15494				8.37899	8.65664					7.68863
					10.3432						9.65497			9.3376	9.37588		9.71495	9.15941					8.47159					7.28583
					9.96159						9.42838			9.52614	9.28893		9.08365	8.87438					8.76659					7.24034
					9.80406						9.13585			10.2666	9.58778		9.21932	9.17769					9.6951					8.59105
					9.47208						9.3696			9.74069	9.44241		9.71158	8.58678					8.80271					7.23381
					9.01971						9.45064			10.2503	9.04885		8.3654	8.74184					8.54711					8.40888
					9.61388						9.83019			9.13666	9.17714		8.85705	9.22648					8.82238					7.64675
					9.2144						10.1187			9.61362			9.08998	7.98596					8.49253					7.51076
					10.3806						9.26016			10.0295			9.33766	8.94161					8.79641					8.56357
					10.1931						9.40089			9.97558			9.75441	8.74062					8.34023					7.47302
					10.8267						9.64298			10.1138			9.54405	9.25908					9.10607					8.20745
					9.96004						9.96662			10.0752			9.51928	10.071					9.11101					7.16687
					9.65164						9.77611			9.71962			9.39057	9.14952					8.39078					7.6832
					10.948						9.80422			10.1626			8.84166	9.25272					8.22836					7.92367
					9.60257						10.0906			9.72478			9.20463	9.12334					9.03652					6.99187
					9.47784						9.58412			9.01782			9.5546	9.24705					9.07658					7.43133
					10.0075						9.04281			9.3114			9.93532	8.75681					8.32953					7.96826
					9.28605						9.27541			9.99877			8.55075	8.60595					8.69685					7.87891
					10.308						9.85619			9.82597			9.01492	8.54901					8.27705					8.02979
					10.0085						9.59738			10.6546			8.85138	8.84034										7.66551
					9.76294						9.41236			9.6971			9.15005	9.86782										8.02003
					10.0454									9.84993			9.46438	8.447
					9.79215									10.2276			9.2476	8.89857
					10.2738									10.2915			9.04208	9.02017
					9.86301									9.24259			9.97357	8.45367
					9.89998									9.76204			8.47393	9.23146
					9.78409									9.47013			9.83913	9.29569
					9.84194									9.38302			9.99086	8.85356
					10.4468									9.4077			9.43956	8.90283
					9.32604									9.59438			8.85246	9.36813
														9.34684			10.3418	9.04326
														8.31824			9.69777	10.4992
														9.24695			8.80557	8.38884
														9.30504			9.20019	8.8582
														9.6163			8.69196	8.13393
														8.90717			8.39496	9.42394
																	9.58476	11.192
																	8.88728	8.75426
																	9.74289	9.73418
																	9.28792	9.13877
																	8.74872	9.31685
																	8.17674	8.30583
																	9.49252	9.20763
																	9.37395	9.26952
																	8.3863	8.67413
																	9.29391	9.3383
																	9.38192	8.75515
																	8.76736	9.54257
																	8.83285	9.15101
																	8.7683	9.24802
																	8.93411	9.11705
																	8.91802	8.71732
																	8.60984	8.34361
																	8.67596	9.33463
																	9.1233	9.00737
																	9.30171	8.84762
																	9.28434	7.70395
																	9.02746	8.90971
																	9.26385	9.18465
																	8.81578	9.66848
																	8.83117	8.94989
																	9.60696	8.92883
																	9.03268	8.39022
																	8.9348	8.78054
																	9.94164	9.30181
																	9.03419	8.80985
																	8.91868	9.98074
																	9.34065	8.90332
																	9.28741	10.0378
																	8.8492	8.90649
																	9.16629	9.08943
																	10.0035	9.52261
																	8.73768	8.1929
																	9.53846	9.16314
																	9.54667	8.6492
																	8.87263	9.10471
																	9.20918	10.7926
																	8.96831	8.08498
																	8.82935	9.03685
																	9.69339	8.73657
																	9.56246	8.88524
																	7.94287	9.22384
																	9.51024	9.61585
																	9.29238	8.15315
																	10.185	8.47257
																	9.29642	9.17748
																	8.71941	9.26467
																	8.52191	8.71717
																	8.55748	9.02778
																	8.9699	8.60595
																	9.7647	8.8909
																	8.399	8.64017
																	8.44689	8.77505
																	9.35185	8.69555
																	8.68782	9.18705
																	8.75449	8.28222
																	8.51389	9.00795
																	8.57423	8.77488
																	8.96823	9.32317
																	8.61918	8.26548
																	9.78449	9.72495
																		8.22226
																		8.68812
																		9.10109
																		9.50958
																		10.1875
																		8.47503
																		9.14689
																		9.07504
																		9.22167
																		9.36586
																		8.66352
																		8.3854
																		8.9474
																		8.65667
																		8.69918
																		9.38555
																		9.26132
																		9.05355
																		8.89351
																		8.74289
																		9.2349
																		8.2092
																		8.39923
																		8.76297
																		8.97962
																		8.89137
																		8.64147
																		9.16231
																		8.66138
																		8.58399
																		10.0836
																		9.77157
																		8.98059
																		9.6157
																		8.74423
																		9.02754
																		11.0333
																		9.26681
																		9.20423
																		8.95418
																		9.02368
																		8.76916
																		8.96262
																		8.94855
																		9.26007
																		8.84583
																		9.70112
																		9.25133
																		9.39431
																		8.69741
																		8.75778
																		9.15481
																		9.63626
																		8.96617
																		8.76249
																		9.14114
																		9.07989
																		9.12563
																		9.00493
																		9.66798
																		8.46962
																		9.0802
																		9.64474
																		9.17494
																		9.116
																		8.81353
																		8.84657
																		10.7834
																		9.32702
																		9.59231
																		9.04016
																		8.97262
																		8.25775
																		8.80477
																		8.7564
																		9.93679
																		9.89934
																		8.1736
																		8.57748
																		9.07951
																		8.4084
																		9.07184
																		9.2151
																		8.75633
																		8.82692
																		9.19939
																		8.87099
																		8.15306
																		10.1003
																		8.48797
																		9.97645
																		9.84563
																		8.76243
																		9.95768
																		8.84428
																		9.5717
																		9.05838
																		8.42975
																		9.1225
																		8.9963
																		9.46996
																		9.03501
																		10.5701
																		8.02546
																		7.95325
																		8.68787
																		9.09753
																		9.24719
																		9.47902
																		9.96541
																		8.72753
																		8.53501
																		8.73864
																		8.94575
																		9.16393
																		10.0688
																		9.56483
																		9.02023
																		9.1508
																		8.7375
																		9.47486
																		8.95995
																		9.12538
																		9.22579
																		8.18331
																		8.42962
																		9.16924
																		9.00073
																		8.50294
																		8.35974
																		9.11437
																		9.44337
																		8.55249
																		8.91707
																		8.98444
																		9.15326
																		9.61779
																		9.07256
																		8.29228
																		8.72666
																		8.8223
																		9.31444
																		8.81833
																		7.90946
																		8.95332
																		8.63265
																		9.17895
																		8.7834
																		7.7645
																		8.65405
																		8.887
																		8.57984
																		8.03192
																		8.76528
																		8.42216
																		10.7779
																		9.53166
																		8.75212
																		9.01453
																		9.97084
																		8.06079
																		8.74403
																		9.58404
																		8.38454
																		9.17634
																		8.55071
																		8.35969
																		9.17372
																		9.2535
																		8.84076
																		9.7038
																		9.6157
																		8.78418
																		9.81895
																		8.64432
																		8.74253
																		8.82962
																		9.12192
																		8.79645
																		9.1808
																		9.35783
																		8.67729
																		8.81782
																		9.01506
																		8.73388
																		8.69942
																		9.13669
																		8.11476
																		8.61334
																		8.85622
																		8.43003
																		8.65548
																		9.44193
																		8.36162
																		9.49738
																		8.29361
																		8.86874
																		9.15658
																		8.92965
																		8.10316
																		8.86218
																		9.97318
																		8.76444
																		9.80198
																		8.716
																		9.40168
																		9.41579
																		9.16294
																		8.90201
																		8.36756
																		9.83566
																		9.73518
																		10.137
																		9.22666
																		9.90862
																		8.07211
																		8.55875
																		8.43016
																		9.11787
																		8.69673
																		8.93088
																		9.74952
																		8.93228
																		9.3156
																		9.24556
																		8.77397
																		9.0448
																		8.96933
																		9.2423
																		9.27024
																		8.90859
																		8.96427
																		8.63705
																		9.26854
																		9.54593
																		9.12303
																		8.75601
																		9.25655
																		8.81731
																		9.0951
																		9.08895
																		9.57219
																		9.15805
																		9.71562
																		10.65
																		8.73341
																		8.65687
																		7.56869
																		9.04988
																		8.29577
																		9.21084
																		10.4041
																		9.01228
																		8.80843
																		8.96925
																		9.26057
																		8.67193
																		8.71897
																		9.16974
																		9.45668
																		9.79909
																		9.06166
																		9.07517
																		8.94374
																		8.08658
																		10.2012
																		9.85863
																		10.0939
																		9.78292
																		9.40451
																		9.68794
																		9.33097
																		8.03072
																		8.82245
																		9.07836
																		8.80854
																		10.3524
																		9.23125
																		9.48906
																		8.77283
																		8.69687
																		8.67532
																		8.75098
																		8.66089
																		9.82496
																		9.26697
																		9.22256
																		9.81717
																		9.89485
																		9.43636
																		9.3945
																		8.96315
																		8.50442
																		9.25639
																		9.10861
																		8.55685
																		8.82802
																		9.18838
																		9.16057
																		8.53133
																		7.12666
																		9.16817
																		9.35097
																		9.52907
																		8.67675
																		9.27984
																		9.02999
																		8.82859
																		8.59538
																		9.7686
																		8.95157
																		8.43501
																		9.05951
																		8.62892
																		9.03394
																		8.97512
																		9.03465
																		9.62504
																		9.25505
																		10.9483
																		8.53597
																		10.0831
																		10.3197
																		8.67707
																		9.32388
																		9.63672
																		9.58592
																		8.94486
																		8.5664
																		8.07447
																		9.39556
																		9.214
																		8.8135
																		9.79152
																		9.11697
																		9.09453
																		8.62623
																		9.0927
																		9.63404
																		8.34479
																		8.30876
																		9.37445
																		8.90991
																		8.50208
																		9.174
																		9.59922
																		8.24554
																		8.90937
																		9.32154
																		8.82051
																		9.57593
																		9.31186
																		10.284
																		8.60558
																		9.00911
																		8.35889
																		8.60266
																		9.26945
																		8.72667
																		10.5138
																		9.18698
																		8.79089
																		9.78198
																		9.15455
																		9.16605
																		10.652
																		9.08241
																		8.74053
																		8.8906
																		8.04113
																		9.92209
																		9.86517
																		8.64753
																		9.33517
																		9.06928
																		8.57259
																		8.92035
																		9.75175
																		8.42253
																		8.95086
																		8.79559
																		9.29942
																		10.7628
																		8.93146
																		8.65934
																		8.60569
																		9.88019
																		9.09444
																		8.89351
																		9.43312
																		9.63872
																		9.30748
																		9.72517
																		9.53346
																		8.93813
																		8.92341
																		8.53467
																		8.67657
																		9.50113
																		9.53743
																		8.62048
																		9.18224
																		9.36028
																		10.172
																		9.19095
																		9.21266
																		8.89248
																		8.8648
																		11.3304
																		8.56965
																		9.57139
																		9.21881
																		9.16906
																		8.56044
																		8.83364
																		8.88796
																		9.25124
																		8.7782
																		9.34762
																		8.13596
																		8.70804
																		8.82238
																		8.13041
																		8.59674
																		10.3068
																		9.58851
																		7.7463
																		8.74837
																		9.63981
																		10.2293
																		9.44685
																		8.7548
																		9.43605
																		8.63773
																		9.7897
																		8.22526
																		7.93295
																		8.77368
																		8.74376
																		8.12854
																		10.3167
																		8.38974
																		8.68493
																		8.96765
																		8.7995
																		10.1196
																		9.31215
																		9.81884
																		9.49329
																		8.73747
																		9.01546
																		9.27935
																		8.55053
																		8.97487
																		9.0381
																		8.56104
																		9.31286
																		9.47911
																		10.4047
																		8.18453
																		8.4829
																		9.06096
																		8.96594
																		8.46305
																		8.9086
																		9.2275
																		8.48858
																		9.66385
																		10.2802
																		8.20621
																		9.02539
																		8.56675
																		9.39631
																		9.4365
																		8.85457
																		9.23283
																		8.78907
																		9.96754
																		9.17306
																		9.34238
																		9.34702
																		8.62255
																		8.92199
																		9.06684
																		9.61986
																		8.84005
																		8.69277
																		10.0023
																		9.04312

## Sheet: Fig.4
Fig.4b
Fig.4c
		PBS	PBS	PBS	AC484	AC484	AC484	IFNg	IFNg	IFNg	AC484/IFNg	AC484/IFNg	AC484/IFNg
	Without ADU	0.0443021	0.0511474	0.0421223	1.50862	0.951053	0.977058	14.4122	9.36123	7.94399	28.4516	24.6389	24.0117
	ADU (10μM)	0.0941697	0.112908	0.12526	2.2421	1.67459	2.64517	21.5405	21.1436	22.9976	34.238	33.3324	31.246
	ADU (50μM)	0.0996	0.067362	0.0682416	8.3547	5.29458	4.77755	17.4043	14.465	11.5005	34.6786	35.0457	30.9446
Fig.4d
		PBS	PBS	PBS	AC484	AC484	AC484	IFNg	IFNg	IFNg	AC484/IFNg	AC484/IFNg	AC484/IFNg
	Without ADU	0.29924	2.38677	-2.33764	21.7239	28.426	15.4613	2.38677	2.93612	-0.03037	2.49664	7.88027	-2.77712
	ADU (10μM)	-1.34881	-3.76595	-1.23894	34.6885	30.5135	18.5377	11.9455	14.033	5.24339	68.1989	93.7986	83.361
	ADU (50μM)	10.627	11.3961	9.9678	108.961	97.2046	89.9532	69.5173	90.3926	99.9513	259.263	221.687	311.671
Fig.4e
		PBS	PBS	PBS	PBS	AC484	AC484	AC484	AC484	IFNg	IFNg	IFNg	IFNg	AC484/IFNg	AC484/IFNg	AC484/IFNg	AC484/IFNg
	Without ADU	76.5824	89.3661	85.6172	89.0863	67.0013	74.8634	75.7962	78.5413	56.8916	59.4768	61.6666	63.39	46.0312	46.7419	45.5026	42.6687
	ADU (10μM)	84.831	93.1595	97.7169	98.4809	72.8335	70.7058	78.4347	86.7143	47.3549	54.493	50.7796	59.7344	0.652956	0.795096	0.701817	0.897259
	ADU (50μM)	90.2501	100	99.7512	98.7652	65.4466	73.784	69.4132	75.9295	54.986	60.9914	62.2618	67.139	0.626305	0.595212	0.688491	0.684049
Fig.4g
		PBS	PBS	PBS	PBS	PBS	PBS	AC484	AC484	AC484	AC484	AC484	AC484	IFNg	IFNg	IFNg	IFNg	IFNg	IFNg	AC484/IFNg	AC484/IFNg	AC484/IFNg	AC484/IFNg	AC484/IFNg	AC484/IFNg
	Without ADU	9.1	9.6	8.8	9.1	9.6	8.8	24.3	24.7	24.7	15	15.1	15	25.2	25.5	25.1	29.4	26.1	28.6	39.3	38.6	38.8	45.1	46.8	48.3
	ADU (10μM)	21.8	21.7	21.6	13.5	13.9	13.1	25.4	25.5	25.1	27.4	27.3	25.3	42.2	42.2	41.2	48.3	49	55.9	99.11	99.14	99.16	99.33	99.12	99.48
	ADU (50μM)	27.1	27.1	26.8	22.9	18.7	15.4	33.1	33.3	32.3	32.7	36.7	32.5	57.2	57.6	57.3	59.8	54.2	51.3	99.47	99.47	99.55	98.84	99.33	99.39

## Sheet: Fig.5
Fig.5c
		PBS	PBS	PBS	AC484	AC484	AC484	NK cells	NK cells	NK cells	AC484/NK	AC484/NK	AC484/NK
	4 hours	18.977	18.551	18.267	11.3092	19.616	13.1552	112.41	115.392	114.043	14.5751	128.456	112.197
	24 hours		18.409	18.835	16.7051	10.1022	22.8819	94.8029	110.067	109.641	293.1	269.245	270.168
	48 hours	15.0721	23.3079	17.131	10.5282	15.2851	23.5209	120.007	118.303	106.944	354.23	356.643	288.698
Fig.5d
Fig.5f
		PBS	PBS	PBS	AC484	AC484	AC484	NK cells	NK cells	NK cells	AC484/NK	AC484/NK	AC484/NK
	Without ADU	87.4147	115.772	102.006	100.905	100.63	98.152	122.93	104.76	123.756	207.177	179.095	226.725
	ADU (50μM)	100.355	100.63	102.832	103.658	98.4274	109.44	129.813	154.867	185.703	261.414	227.551	253.155
Fig.5g
		PBS	PBS	PBS	AC484	AC484	AC484	NK cells	NK cells	NK cells	AC484/NK	AC484/NK	AC484/NK
	Without ADU	142.652	136.174	130.046	160.685	160.685	159.46	151.581	149.13	146.153	164.712	172.416	168.739
	ADU (50μM)	144.052	162.786	159.11	152.631	171.015	150.53	167.339	165.062	155.258	746.867	865.223	905.843
Fig.5h
		PBS	PBS	PBS	AC484	AC484	AC484	NK cells	NK cells	NK cells	AC484/NK	AC484/NK	AC484/NK
	Without ADU	100	100.937	74.596	109.305	100.829	96.472	117.228	101.695	100.05	53.2156	50.8955	10.1966
	ADU (50μM)	103.507	101.608	99.2711	107.985	96.1221	88.9454	116.086	106.081	96.8927	9.2969	1.8952	1.99933
Fig.5i
Fig.5j
		Scramble	Scramble	Scramble	STING sg2	STING sg2	STING sg2
	PBS (without ADU)	0.292023	0.277639	0.269501	0.0468492	0.0454108	0.0442752
	AC484 (without ADU)	21.4842	19.5637	15.1997	0.0582808	0.0634288	0.0544576
	IFNg (without ADU)	39.284	39.1995	32.7622	36.8939	36.5734	30.782
	AC484/IFNg (without ADU)	157.14	131.947	142.258	81.6197	94.0856	65.2406
	PBS (with ADU)	1.3629	1.09358	1.18377	0.047417	0.0441616	0.0432153
	AC484 (with ADU)	114.247	112.949	86.3588	0.0752768	0.0705452	0.0518836
	IFNg (with ADU)	61.882	50.339	48.5104	34.5858	32.3	26.931
	AC484/IFNg (with ADU)	151.96	129.313	119.574	79.9178	72.75	65.6381
Fig.5m
		Scramble	Scramble	Scramble	STING sg2	STING sg2	STING sg2
	PBS (without ADU)	87.3479	90.728	87.4907	84.5378	83.5763	83.7281
	AC484/NK (without ADU)	51.6597	81.01	64.0342	82.7832	67.9359	75.3403
	PBS (with ADU)	82.8811	81.0069	79.2119	89.4038	84.8737	90.3799
	AC484/NK (with ADU)	37.3116	22.3532	28.2698	67.1974	73.866	58.4046

## Sheet: Fig.6
Fig.6b
		STING							p-TBK1
1	Vehicle
2
3
4
5
6
7
8
9
10
11
12
13
14
15
16
17
18
19
20
21
1	AC484
2
3
4
5
6
7
8
9
10
11
12
13
14
15
16
17
18
19
20
21
1	ADU
2
3
4
5
6
7
8
9
10
11
12
13
14
15
16
17
18
19
20
21
1	AC484/ADU
2
3
4
5
6
7
8
9
10
11
12
13
14
15
16
17
18
19
20
21
Fig.6c
	STING	STING	STING	STING		STING	STING	STING	STING						p-TBK1	p-TBK1	p-TBK1	p-TBK1		p-TBK1	p-TBK1	p-TBK1	p-TBK1
						average	average	average	average											average	average	average	average
	Vehicle	AC484	ADU	AC484/ADU		Vehicle	AC484	ADU	AC484/ADU						Vehicle	AC484	ADU	AC484/ADU		Vehicle	AC484	ADU	AC484/ADU
1	2.5	10	10	5		9	22	15.5	19						10	200	200	270		25	109.5	186	228
2	25	20	20	10											10	180	200	300
3	2.5	10	10	35											60	7.5	180	270
4	5	35	30	30											25	10	180	15
5	10	35	7.5	15											20	150	170	285
6	20	87.5	30	10		14	70	40	6						100	25	270	270		56.5	79.5	183	165
7	30	70	20	5											5	105	285	285
8	10	60	35	5											12.5	45	120	270
9	5	62.5	100	5											75	22.5	240	0
10	5	70	15	5											90	200	0	0
11	5	30	35			21	29	33							60	5	225	300		57	49	112	262.5
12	10	40	80												5	40	120	300
13	10	10	20												150	62.5	0	300
14	45	40	10												50	50	175	150
15	35	25	20												20	87.5	40
Fig.6e
			Vehicle	Vehicle	Vehicle	Vehicle	Vehicle		AC484	AC484	AC484	AC484	AC484		ADU	ADU	ADU	ADU	ADU	ADU	ADU		AC484/ADU	AC484/ADU	AC484/ADU	AC484/ADU	AC484/ADU	AC484/ADU	AC484/ADU
	Days		mice 1	mice 2	mice 3	mice 4	mice 5		mice 6	mice 7	mice 8	mice 9	mice 10		mice 11	mice 12	mice 13	mice 14	mice 15	mice 16	mice 17		mice 18	mice 19	mice 20	mice 21	mice 22	mice 23	mice 24
	0		0	0	0	0	0		0	0	0	0	0		0	0	0	0	0	0	0		0	0	0	0	0	0	0
	7		118	118.9	99.9	113.1	166		111.4	94.8	135	143.4	106.1		96.2	143.5	98.9	148.3	123.8	113.4	136.1		92	146	108.9	39.2	104.2	112.2	121.3
	10		168.6	174.7	116.5	123.3	196		135.5	102.1	129.1	185.8	143.7		158.1	188.3	112	171.8	154.7	165.2	179.1		175.9	177.1	181.2	59.5	177.7	222.7	156.9
	13		193.5	229.4	152.8	170.7	254.7		168.4	101.8	152.9	253.4	156.4		118.1	165.1	99.4	164.2	150.8	163.8	184.8		140.2	181.2	119.5	42.4	149.3	232.6	130.8
	16		296.2	449.7	189.5	242.3	436.9		166.2	84.3	174.2	270.7	145.5		107.7	168.5	130.6	149.9	107.4	191.9	179.2		120.1	137.2	123.1	36.4	98.4	222.8	108.4
	19		493.7	567.6	307.1	480.4	520.7		152.3	66.3	293.2	366	124.8		110.7	244.9	127.6	116.5	99	284	245.3		104.3	111.9	119.6	0	76.8	143.2	82.5
	22		636.2	693	400.5	548.6	650.6		169.7	38.1	448.2	546.9	109.1		105.4	298.8	151.8	110.2	118.7	370.7	306.3		81	94.2	93.2	0	61.7	94.7	59.3
	25		755.1	1017.2	494.2	910.2	797.7		203.5	43.9	523.9	815.5	213.2		135.3	417.1	129.4	83.8	181.8	481.1	473.9		84.2	77.4	86.6	0	56.1	83.3	36.6
	28					1148.5	882.6		219.4	39.8	611		257		158.8	594.5	204	61.8	263.8	542.3	577.2		88.7	61.9	102.5	30.4	53.2	68.7	43
	30					1765.2	960.9		282.2	99.1	807.8		308.3				231.4	46.4	394.6	630.4	615.4		125.9	59.4	113.2	118.3	45.8	41.8	33.7
	32								316.8	166.9	880.2		401.6				272	0	401		804.6		117.7	26.1	112.4	346.6	37.6	42.6	26
	35								440.2	177.3	1096.9		453.1				350.2	0	500.9		874		129	0	117	504.7	0	41.9	0
	37								500.3	209.5	1166.1		608.8				436.3	0	539.5		867.7		121.8	0	123.7	1074.8	0	42.8	0
	39									253.1			657.4				475.7	0	737		961.2			0	119		0	46.5	0
Fig.6f
	Days
			Vehicle	AC484	ADU	AC484/ADU
	37			1
	64			1
	37			1
	25			1
	64			1
	25		1
	25		1
	25		1
	30		1
	30		1
	28				1
	28				1
	64				1
	64				0
	50				1
	30				1
	50				1
	37					1
	67					0
	67					0
	37					1
	67					0
	67					0
	67					0
Fig.6g
			Vehicle	Vehicle	Vehicle	Vehicle	Vehicle		AC484	AC484	AC484	AC484	AC484		ADU	ADU	ADU	ADU	ADU		AC484/ADU	AC484/ADU	AC484/ADU	AC484/ADU	AC484/ADU
	Days		mice 1	mice 2	mice 3	mice 4	mice 5		mice 6	mice 7	mice 8	mice 9	mice 10		mice 11	mice 12	mice 13	mice 14	mice 15		mice 16	mice 17	mice 18	mice 19	mice 20
	1		35	59.9	31.1	26.6	22		23.7	37.6	35.7	34.2	31.1		41.6	35.7	33.5	26.6	27.9		23.6	32.7	44.4	35.6	28.7
	4		59.6	126.9	39	33.5	29.4		26.6	48.6	45.9	49.4	40.3		79.8	39.5	105.3	33.7	55.7		75	52	74.4	53.2	34.9
	8		64.1	294.4	72	48.4	49.4		15.8	64.8	75.7	55.2	44		57.4	77.5	71.4	43.5	104.3		49.9	33.2	47.1	53.6	42.9
	9		81.1	340.2	78	56.7	51.3		12.9	70.2	81.1	46.4	55.7		52.7	71.4	58.1	46.2	111.6		47.6	29.8	47.1	66	66
	11		94.8	572.9	85.8	64.5	53.2		18.9	91.9	99.1	75.1	72		55	135.8	63.5	44	117		51.8	23.4	35.7	58.2	40
	14		117.7	821.6	109.4	109.7	80.6		24.3	134	189.2	105.5	194.1		57.1	191.1	76.2	60.3	120.6		111.9	23.4	61.1	54.2	43.6
	16		165.5		115.2	131.1	120.2		24.3	142.9	228.2	114.9	201.6		57.1	210	98.8	60.3	144.9		187.3	32.7	70.2	57.1	52.7
	18		183		202	145.4	149.9		24.3	194.1	324.6	161.5	357.6		63	309	112.3	91.3	191.1		215	37.3	89.4	57.1	59.2
	22		263.8		286.9	159.7	346.3		27.2	283	392.9	237.4	451.3		101.3	594.4	144.7	152.5	465.4		265.6	53.8	146.9	75.6	120.6
	25		300.9		326.1	188.4	501.6		31.9	304.2	525.4	431.4	766.1		130.7	746.3	278.4	185.7	562.2		405	110.8	196	111.3	136.9

## Sheet: Sheet1
Fig.6c
	STING												p-TBK1
	Vehicle	AC484	ADU	AC484/ADU		Vehicle	AC484	ADU	AC484/ADU				Vehicle	AC484	ADU	AC484/ADU		Vehicle	AC484	ADU	AC484/ADU
1	2.5	10	10	5		9							10	200	200	270
2	25	20	20	10									10	180	200	300
3	2.5	10	10	35									60	7.5	180	270
4	5	35	30	30									25	10	180	15
5	10	35	7.5	15									20	150	170	285
6	20	87.5	30	10		14							100	25	270	270
7	30	70	20	5									5	105	285	285
8	10	60	35	5									12.5	45	120	270
9	5	62.5	100	5									75	22.5	240	0
10	5	70	15	5									90	200	0	0
11	5	30	35			21							60	5	225	300
12	10	40	80										5	40	120	300
13	10	10	20										150	62.5	0	300
14	45	40	10										50	50	175	150
15	35	25	20										20	87.5	40

## Sheet: Fig.7
Fig.7a
	CD45
		Vehicle	AC484	ADU	AC484/ADU
		43.1	65	34.2	36.9
		50.1	58	43	30.6
		50.2	51.5	47.7	31.3
		36.3	46	38.7	50.2
		45.3	52.9	52.6	30.5
		40	43.2	52.7	42.3
Fig.7b
	NK cells						CD4+ cells						CD8+ cells
		Vehicle	AC484	ADU	AC484/ADU			Vehicle	AC484	ADU	AC484/ADU			Vehicle	AC484	ADU	AC484/ADU
		6.66	11.7	15	16.6			7.6995	4.3424	2.48976	1.91268			3.7555	5.8646	3.37428	2.68272
		7.53	12.7	11.6	12.1			3.5496	4.1876	1.7499	2.11365			1.7408	5.9508	2.8899	3.20738
		6.46	11.5	13.6	10.2			3.9732	4.257	3.8481	2.5164			2.8056	3.905	4.9793	2.0682
		8.17	12.9	14.9	13.4			5.973	4.6935	5.57776	3.2922			3.102	2.79822	3.0933	1.8104
		5.45	11.6	9.46	10.9			2.2792	3.69	4.49709	1.45247			2.69192	4.88	3.50365	1.81451
		7.3	12	10.4	6.25			4.0948	5.7918	3.01806	3.192			6.1596	6.5268	3.28779	7.212
Fig.7c
	Perforin+ NK cells (%)
		Vehicle	AC484	ADU	AC484/ADU
		54.4	72.9	86.8	92.2
		51.3	85.5	87.7	91.8
		44.7	70.2	84.7	87.9
		46.9	82.8	84.4	90.3
		49.1	76.6	80.1	81.6
		48.3	79.2	89.5	80.5
Fig.7d
	Perforin+ NK cells (MFI)
		Vehicle	AC484	ADU	AC484/ADU
		5796	7496	13231	17480
		5538	9807	12363	16877
		5218	9271	11968	14281
		4842	10378	10877	13878
		5676	8289	9381	15973
		5393	9534	13777	12145
Fig.7e
	Perforin+ CD8+ cells
		Vehicle	AC484	ADU	AC484/ADU
		11.6	35.9	23.6	32.1
		6.68	25.8	26.4	38.5
		9.17	48.4	38.2	40.8
		13.7	21.8	34.8	21.7
		37.9	30.2	51.3	24.8
		21.3	23.9	23.5	55
Fig.7f
	Treg cells
		Vehicle	AC484	ADU	AC484/ADU
		59.1	58	58	24.4
		57.1	47.3	24.6	20.3
		52	45.3	50.8	12.8
		54.9	54.7	37.5	22.4
		50.8	55	38.3	18.5
		46.3	44.7	33.7	28
Fig.7g
	CD8+/ Treg Ratio
		Vehicle	AC484	ADU	AC484/ADU
		0.825311	2.32852	2.33666	5.74835
		0.858882	3.00434	6.71328	7.47517
		1.35794	2.02497	2.54717	6.421
		0.945969	1.08993	1.47887	2.45494
		2.32496	2.40453	2.03418	6.75275
		3.24892	2.52104	3.23256	8.06928
Fig.7h
	C57BL/6 mice
			Vehicle	Vehicle	Vehicle	Vehicle	Vehicle		AC484/ADU	AC484/ADU	AC484/ADU	AC484/ADU	AC484/ADU
	Days		mice 1	mice 2	mice 3	mice 4	mice 5		mice 6	mice 7	mice 8	mice 9	mice 10
	1		15.7	23.7	22.5	22.3	19.6		28.5	14.9	19.8	22.5	18
	5		27.6	22.5	26.1	26.6	30		57.1	18	32.5	46.2	23.7
	8		38.2	38.3	64.5	29.8	44.8		62.9	28.3	31.8	60.8	65.7
	12		82.8	59	97.5	48.4	127		63.8	53.8	25.7	60.8	51.3
	15		197.5	100.6	115.2	100.6	187.3		77.3	46.4	15.6	53.8	29.2
	20		311.6	172.7	205.8	227.3	484.3		75.1	28.5	6.5	55.2	16.5
	23		451.6	192.2	284.6	307.2	613.8		110.5	58.8	6.1	57.6	24.3
	27		726	286.9	704.1	476.2	758.2		205.8	84.6	8	90.9	37.6
	30			458.6	1352	660.7			340.6	141.5	8.5	127	37.6
	33			677.1		697.1			388.8	173.4	10.9	127	37.6
	36			1290.3		1120.9			510	243.1	10.9	161.8	37.6
	39								729	270.7	12.8	228.2	37.6
	NSG mice
			Vehicle	Vehicle	Vehicle	Vehicle	Vehicle		AC484/ADU	AC484/ADU	AC484/ADU	AC484/ADU	AC484/ADU
	Days		mice 11	mice 12	mice 13	mice 14	mice 15		mice 16	mice 17	mice 18	mice 19	mice 20
	1		26	25.1	31.2	27	22.1		68.8	20.5	24.5	20.7	23.6
	5		26	30	32.9	23	22.9		145.8	31.2	41.6	43.2	33.7
	8		36.3	31.2	73	35	37.6		298.5	45.3	136.2	58.1	69.7
	12		40.4	80.6	93.1	53.8	63.8		446.6	159.5	347.7	224.3	199.9
	15		82.5	203.4	203.4	99.8	158.8		746.3	461	633.9	494.8	440.1
	20		259.6	410.5	475.3	301.8	402.2		1062.1	601.1	678	634.8	497.7
	23		403.4	561.1	661.6	494.6	530.2			968.7	1352.1	892.8	876.1
	27		965.9	1146.9	1354.8	900.4	810.7						1321.3
	30		1390.6		2120.9		1131.2
	33		1597.4
	36
	39
Fig.7j			Vehicle	Vehicle	Vehicle	Vehicle	Vehicle		AC484/ADU	AC484/ADU	AC484/ADU	AC484/ADU	AC484/ADU		AC484/ADU	AC484/ADU	AC484/ADU	AC484/ADU	AC484/ADU
									IgG	IgG	IgG	IgG	IgG		NK depletion	NK depletion	NK depletion	NK depletion	NK depletion
	Days		mice 1	mice 2	mice 3	mice 4	mice 5		mice 6	mice 7	mice 8	mice 9	mice 10		mice 11	mice 12	mice 13	mice 14	mice 15
	0		0	0	0	0	0		0	0	0	0	0		0	0	0	0	0
	6		102.36	119.06	106.18	108.75	135.9		145.8	144.46	138.73	120.03	179.86		89.85	136.33	113.48	108.34	107.87
	10		142.32	99.54	160.08	149.29	146.49		197.28	159.22	274.05	184.14	309.22		203.52	128.98	151.63	194.18	146.47
	14		161.59	197.84	219.23	213.96	141.83		118.97	121.32	118.66	132.8	159.2		159.13	134.7	109.97	144.08	158.59
	18		333.96	298.91	293.5	354.92	187.75		81.39	82.17	106.11	172.29	126.1		110.26	51.2	94.31	121.48	164.1
	21		366.37	305.25	344.62	407.79	213.16		42.45	53.83	84.77	68.14	60.14		68.6	28.09	64.86	76	150.35
	24		455.6	480.3	673.1	525.2	450.2		66.4	64.7	108.8	46.9	138.9		56.5	61.2	101.4	117.2	296.1
	28		576.31	543.45	799.22	637.43	476.33		53.66	51.19	62.93	34.99	52.48		38.88	45.4	62.87	74.49	261.86

[truncated: 7 more sheets: S Fig.1, S Fig.2, S Fig.3, S Fig.4, S Fig.5, S Fig.6, S Fig.7]
